# Supplementary material for: Quasi-experimental evaluation of national border closures on COVID-19 transmission
Source: PLOS Glob Public Health. 2023 Feb 28;3(2):e0000980. doi: 10.1371/journal.pgph.0000980 (PMC10021705; doi:10.1371/journal.pgph.0000980)
Supplement: S1 Data — Travel restriction status by country-day of every border closure included in the study analyses [available as csv on Scholars Portal]. (XLSX) [file pgph.0000980.s002.xlsx]

## Sheet: Codebook
Variable	Type	Primary Source	Secondary Source	Description
iso_code	String	OWID	International Organization for Standardization	ISO 3166-1 alpha-3 – three-letter country codes
continent	String	OWID	Our World in Data	Continent of the geographical location
location	String	OWID	Our World in Data	Geographical location
date	String	OWID	Our World in Data	Date of observation
owid_total_cases	Number	OWID	European Centre for Disease Prevention and Control	Total confirmed cases of COVID-19
owid_new_cases	Number	OWID	European Centre for Disease Prevention and Control	New confirmed cases of COVID-19
owid_total_deaths	Number	OWID	European Centre for Disease Prevention and Control	Total deaths attributed to COVID-19
owid_new_deaths	Number	OWID	European Centre for Disease Prevention and Control	New deaths attributed to COVID-19
owid_total_cases_per_million	Number	OWID	European Centre for Disease Prevention and Control	Total confirmed cases of COVID-19 per 1,000,000 people
owid_new_cases_per_million	Number	OWID	European Centre for Disease Prevention and Control	New confirmed cases of COVID-19 per 1,000,000 people
owid_total_deaths_per_million	Number	OWID	European Centre for Disease Prevention and Control	Total deaths attributed to COVID-19 per 1,000,000 people
owid_new_deaths_per_million	Number	OWID	European Centre for Disease Prevention and Control	New deaths attributed to COVID-19 per 1,000,000 people
owid_total_tests	Number	OWID	National government reports	Total tests for COVID-19
owid_new_tests	Number	OWID	National government reports	New tests for COVID-19
owid_total_tests_per_thousand	Number	OWID	National government reports	New tests for COVID-19 (7-day smoothed). For countries that don't report testing data on a daily basis, we assume that testing changed equally on a daily basis over any periods in which no data was reported. This produces a complete series of daily figures, which is then averaged over a rolling 7-day window
owid_new_tests_per_thousand	Number	OWID	National government reports	Total tests for COVID-19 per 1,000 people
owid_new_tests_smoothed	Number	OWID	National government reports	New tests for COVID-19 per 1,000 people
owid_new_tests_smoothed_per_k	Number	OWID	National government reports	New tests for COVID-19 (7-day smoothed) per 1,000 people
owid_tests_units	String	OWID	National government reports	Units used by the location to report its testing data
owid_stringency_index	Number	OWID	Oxford COVID-19 Government Response Tracker, Blavatnik School of Government	Government Response Stringency Index: composite measure based on 9 response indicators including school closures, workplace closures, and travel bans, rescaled to a value from 0 to 100 (100 = strictest response)
owid_population	Number	OWID	United Nations, Department of Economic and Social Affairs, Population Division, World Population Prospects: The 2019 Revision	Population in 2020
owid_population_density	Number	OWID	World Bank – World Development Indicators, sourced from Food and Agriculture Organization and World Bank estimates	Number of people divided by land area, measured in square kilometers, most recent year available
owid_median_age	Number	OWID	UN Population Division, World Population Prospects, 2017 Revision	Median age of the population, UN projection for 2020
owid_aged_65_older	Number	OWID	World Bank – World Development Indicators, based on age/sex distributions of United Nations Population Division's World Population Prospects: 2017 Revision	Share of the population that is 65 years and older, most recent year available
owid_aged_70_older	Number	OWID	United Nations, Department of Economic and Social Affairs, Population Division (2017), World Population Prospects: The 2017 Revision	Share of the population that is 70 years and older in 2015
owid_gdp_per_capita	Number	OWID	World Bank – World Development Indicators, source from World Bank, International Comparison Program database	Gross domestic product at purchasing power parity (constant 2011 international dollars), most recent year available
owid_extreme_poverty	Number	OWID	World Bank – World Development Indicators, sourced from World Bank Development Research Group	Share of the population living in extreme poverty, most recent year available since 2010
owid_cvd_death_rate	Number	OWID	Global Burden of Disease Collaborative Network, Global Burden of Disease Study 2017 Results	Death rate from cardiovascular disease in 2017
owid_diabetes_prevalence	Number	OWID	World Bank – World Development Indicators, sourced from International Diabetes Federation, Diabetes Atlas	Diabetes prevalence (% of population aged 20 to 79) in 2017
owid_female_smokers	Number	OWID	World Bank – World Development Indicators, sourced from World Health Organization, Global Health Observatory Data Repository	Share of women who smoke, most recent year available
owid_male_smokers	Number	OWID	World Bank – World Development Indicators, sourced from World Health Organization, Global Health Observatory Data Repository	Share of men who smoke, most recent year available
owid_handwashing_facilities	Number	OWID	United Nations Statistics Division	Share of the population with basic handwashing facilities on premises, most recent year available
owid_hospital_beds_per_thousand	Number	OWID	OECD, Eurostat, World Bank, national government records and other sources	Hospital beds per 1,000 people, most recent year available since 2010
date2	Date	Own calc		Date of observation encoded to date format
iso3n	Number	Own calc		ISO 3166-1 alpha-3 – three-number country codes
ft_deaths	Number	FT	The data published here has been gathered and standardised from official sources. Full details can be found here: https://github.com/Financial-Times/coronavirus-excess-mortality-data/blob/master/sources.md	deaths: historical daily, weekly or monthly numbers of all-cause deaths for as far back as we have been able to obtain this data
ft_expected_deaths	Number	FT	The data published here has been gathered and standardised from official sources. Full details can be found here: https://github.com/Financial-Times/coronavirus-excess-mortality-data/blob/master/sources.md	expected_deaths: the median value of this data for the equivalent period in years from 2015 to 2019
ft_excess_deaths	Number	FT	The data published here has been gathered and standardised from official sources. Full details can be found here: https://github.com/Financial-Times/coronavirus-excess-mortality-data/blob/master/sources.md	excess_deaths: difference between deaths and expected deaths (negative values indiciate fewer deaths than the recent historical average)
ft_excess_deaths_pct	Number	FT	The data published here has been gathered and standardised from official sources. Full details can be found here: https://github.com/Financial-Times/coronavirus-excess-mortality-data/blob/master/sources.md	excess_deaths_pct: excess_deaths as a percentage of expected_deaths
ihme_allbed_mean	Number	IHME		Mean covid beds needed by day
ihme_allbed_lower	Number	IHME		Lower uncertainty bound of covid beds needed by day
ihme_allbed_upper	Number	IHME		Upper uncertainty bound of covid beds needed by day
ihme_icubed_mean	Number	IHME		Mean ICU covid beds needed by day
ihme_icubed_lower	Number	IHME		Lower uncertainty bound of ICU covid beds needed by day
ihme_icubed_upper	Number	IHME		Upper uncertainty bound of ICU covid beds needed by day
ihme_invven_mean	Number	IHME		Mean invasive ventilation needed by day
ihme_invven_lower	Number	IHME		Lower uncertainty bound of invasive ventilation needed by day
ihme_invven_upper	Number	IHME		Upper uncertainty bound of invasive ventilation needed by day
ihme_admis_mean	Number	IHME		Mean hospital admissions by day
ihme_admis_lower	Number	IHME		Lower uncertainty bound of hospital admissions by day
ihme_admis_upper	Number	IHME		Upper uncertainty bound of hospital admissions by day
ihme_newicu_mean	Number	IHME		Mean number of new people going to the ICU by day
ihme_newicu_lower	Number	IHME		Lower uncertainty bound of the number of new people going to the ICU by day
ihme_newicu_upper	Number	IHME		Upper uncertainty bound of the number of new people going to the ICU by day
ihme_bedover_mean	Number	IHME		[covid all beds needed] - ([total bed capacity] - [average all bed usage])
ihme_bedover_lower	Number	IHME		Lower uncertainty bound of bedover (above)
ihme_bedover_upper	Number	IHME		Upper uncertainty bound of bedover (above)
ihme_icuover_mean	Number	IHME		[covid ICU beds needed] - ([total ICU capacity] - [average ICU bed usage])
ihme_icuover_lower	Number	IHME		Lower uncertainty bound of icuover (above)
ihme_icuover_upper	Number	IHME		Upper uncertainty bound of icuover (above)
ihme_deaths_mean	Number	IHME		Mean daily covid deaths
ihme_deaths_lower	Number	IHME		Lower uncertainty bound of daily covid deaths
ihme_deaths_upper	Number	IHME		Upper uncertainty bound of daily covid deaths
ihme_totdea_mean	Number	IHME		Mean cumulative covid deaths
ihme_totdea_lower	Number	IHME		Lower uncertainty bound of cumulative covid deaths
ihme_totdea_upper	Number	IHME		Upper uncertainty bound of cumulative covid deaths
ihme_deaths_mean_smoothed	Number	IHME		Mean daily covid deaths (smoothed)
ihme_deaths_lower_smoothed	Number	IHME		Lower uncertainty bound of daily covid deaths (smoothed)
ihme_deaths_upper_smoothed	Number	IHME		Upper uncertainty bound of daily covid deaths (smoothed)
ihme_totdea_mean_smoothed	Number	IHME		Mean cumulative covid deaths (smoothed)
ihme_totdea_lower_smoothed	Number	IHME		Lower uncertainty bound of cumulative covid deaths (smoothed)
ihme_totdea_upper_smoothed	Number	IHME		Upper uncertainty bound of cumulative covid deaths (smoothed)
ihme_mobility_data_type	String	IHME		Indicator of whether mobility composite is observed / projected
ihme_mobility_composite	Number	IHME		Mobility composite score
ihme_total_tests_data_type	String	IHME		Indicator of whether total tests composite is observed or projected
ihme_total_tests	Number	IHME		Total tests
ihme_confirmed_infections	Number	IHME		Observed data only (confirmed infections)
ihme_est_infections_mean	Number	IHME		Mean estimated infections
ihme_est_infections_lower	Number	IHME		Lower uncertainty bound of estimated infections
ihme_est_infections_upper	Number	IHME		Upper uncertainty bound estimated infections
jhu_conf_cases	Number	JHU	https://github.com/CSSEGISandData/COVID-19	Confirmed cases
jhu_conf_deaths	Number	JHU	https://github.com/CSSEGISandData/COVID-19	Confirmed deaths
ipol_deaths	Number	Own calc	FT	Interpolated daily deaths (from weekly)
ipol_expdeaths	Number	Own calc	FT	Interpolated daily expected deaths (from weekly)
ipol_excessdeaths	Number	Own calc	FT	Interpolated daily excess deaths (from weekly)
ipol_excesspct	Number	Own calc	FT	Interpolated daily excess death percentage (from weekly)
targetpop	Number	Own calc		Sum of population living in countries with travel restrictions
targetpct	Number	Own calc		Percentage of world population living in countries with travel restictions
targetpct2	Number	Own calc		Percentage of world population living in countries with travel restictions, excluding own population
jhu_conf_cases2	Number	Own calc	JHU	Confirmed cases, with zeroes added prior to initial case report
globcasetot	Number	Own calc	JHU	Day-specific known global COVID-19
targetcase	Number	Own calc	JHU	Sum of known global COVID-19 cases living in countries with travel restrictions
tcasepct	Number	Own calc	JHU	Percentage of known global COVID-19 cases living in countries with travel restictions
tcasepct2	Number	Own calc	JHU	Percentage of known global COVID-19 cases living in countries with travel restictions, excluding own country cases
country	String	Own calc		Country labels
totalban	Number	Own calc		Dummy variable if total travel restriction implemented
noban	Number	Own calc		Dummy variable if no travel restriction implemented
targetedban	Number	Own calc		Dummy variable if targeted travel restriction implemented
wb_region	String	WB income		Region defined by WB
wb_incomegroup	String	WB income		Income level defined by WB
who_region	String	WHO region		Region defined by WHO
wb_women_parliament_perc	Number	WB parliament		percentage of women in parliament
v2x_polyarchy	Number	Vdem		electoral democracy index
v2x_libdem	Number	Vdem		liberal democracy index
v2x_partipdem	Number	Vdem		participatory democracy index
v2x_delibdem	Number	Vdem		deliberative democracy index
v2x_egaldem	Number	Vdem		egalitarian democracy index
wb_healthexp	Number	WB health	"The Global Health Expenditure Database (GHED) provides internationally comparable data on health spending for close to 190 countries from 2000 to 2017. " (WHO, Source: https://apps.who.int/nha/database/Select/Indicators/en) ; "Current expenditure on health (all functions), per cap in USD" (OECD, Source: https://stats.oecd.org/viewhtml.aspx?datasetcode=SHA&lang=en ; https://stats.oecd.org/viewhtm…	current health expenditure (% of GDP)
wb_passengers	Number	WB air	"No information is available for non-listed countries. This page presents the total number of passengers carried by air carriers registered in the corresponding country, including both domestic and international passengers, in the given year. 166 countries" (CIA, Source: https://www.citypopulation.de/en/world/bymap/AirTrafficPassengers.html) ; "Airports compares the total number of airports or ai…	air transport, passengers carried
mdg_emiperc	Number	UN emigration		emigrant per capita
female_head	Number	cfr_gender		dummy if there is a female currently as head of state as of 21 May 2020
cfr_num_female_heads	Number	cfr_gender		dummy variable whether there is
cfr_perc_ministerial	Number	cfr_gender		Percentage of ministerial positions held by women
cfr_perc_seats_nl	Number	cfr_gender		Percentage of seats held by women in the national legislature
cfr_perc_seats_local_bodies	Number	cfr_gender		Percentage of elected seats held by women in local government bodies
cfr_parity_score	Number	cfr_gender		Political parity score
cfr_parity_rank	Number	cfr_gender		Political parity score rank
city	String	Google MR		most densely populated city (cap = 0), the capital (cap = 1), or most densely populated and second capital (cap=2)
cap	Number	Google MR		1 if capital city, 0 if most densely populated city but not capital, 2 if most populated but second capital
date1	Date	Google MR		string date of observation
date	Date	Google MR		date of observation
wvs_trust	Number	WVS		self-reported proportion of population with trust in others (%)
ghsi_score	Number	GHSI		assessment of global health security capabilities out of 100

## Sheet: Sources, Access dates
Abbreviation	Full name	Date accessed	Notes	Source
Vdem	Varieties of democracy	2020-05-28	"Overview: Countries: 202 countries, Year coverage: 1789-2019, 470+ V-Dem indicators, 82 indices and 5 high-level indices"	https://www.v-dem.net/en/data/data-version-10/
OWID	Our World In Data	2020-06-09		https://github.com/owid/covid-19-data/tree/master/public/data/
FT	Financial Times	2020-06-09	Several countries have incomplete excess mortality data. See appendix for more information	https://github.com/Financial-Times/coronavirus-excess-mortality-data
IHME	Institute for Health Metrics and Evaluation	2020-06-10		http://www.healthdata.org/covid/data-downloads
JHU	Johns Hopkins University	2020-06-10	Combined dependencies and regions into country total	https://github.com/CSSEGISandData/COVID-19
OxCGRT dataset	Oxford COVID-19 Intervention Tracker dataset	2020-06-10	"The Oxford COVID-19 Government Response Tracker (OxCGRT) systematically collects information on several different common policy responses that governments have taken to respond to the pandemic on 17 indicators such as school closures and travel restrictions. It now has data from more than 160 countries. The data is also used to inform a ‘Lockdown rollback checklist’ which looks at how closely co…	https://github.com/OxCGRT/covid-policy-tracker/tree/master/data
WB income	World Bank (income level)	2020-06-17	"For the current 2020 fiscal year, low-income economies are defined as those with a GNI per capita, calculated using the World Bank Atlas method, of $1,025 or less in 2018; lower middle-income economies are those with a GNI per capita between $1,026 and $3,995; upper middle-income economies are those with a GNI per capita between $3,996 and $12,375; high-income economies are those with a GNI per …	https://datahelpdesk.worldbank.org/knowledgebase/articles/906519-world-bank-country-and-lending-groups
WHO region	WHO (region)	2020-06-19	"The 2017 Annex listing countries by region can be found here. " Source: https://en.wikipedia.org/wiki/WHO_regions	https://www.who.int/gho/publications/world_health_statistics/2017/EN_WHS2017_AnnexC.pdf?ua=1
WB parliament	World Bank (women in parliament)	2020-06-19	"Women in parliaments are the percentage of parliamentary seats in a single or lower chamber held by women."; "Aggregation Method: Weighted average"; "The data is compiled by the Inter-Parliamentary Union on the basis of information provided by National Parliaments. The percentages do not take into account the case of parliaments for which no data was available at that date. Information is availa…	https://data.worldbank.org/indicator/SG.GEN.PARL.ZS
WB air	World Bank (air transport)	2020-06-22	"Air transport, passengers carried, International Civil Aviation Organization, Civil Aviation Statistics of the World and ICAO staff estimates."; // (GL: checked for Bosnia and Canada, similar estimates)	https://data.worldbank.org/indicator/IS.AIR.PSGR?most_recent_year_desc=true
WVS	World Values Survey	2020-06-22	"The WVS consists of nationally representative surveys conducted in almost 100 countries which contain almost 90 percent of the world’s population, using a common questionnaire. The WVS is the largest non-commercial, cross-national, time series investigation of human beliefs "	http://www.worldvaluessurvey.org/WVSDocumentationWVL.jsp
WB health	World Bank (health expenditure)	2020-06-23	"Level of current health expenditure expressed as a percentage of GDP. Estimates of current health expenditures include healthcare goods and services consumed during each year. This indicator does not include capital health expenditures such as buildings, machinery, IT and stocks of vaccines for emergency or outbreaks." ; "Aggregation Method: Weighted average" ; "Periodicity: Annual"	https://data.worldbank.org/indicator/SH.XPD.CHEX.GD.ZS
MDG	Migration Data Portal	2020-06-23	"International emigrants (total)"	https://migrationdataportal.org/data?i=stock_abs_origin&t=2019#
UN pop	UN DESA Population Dynamics	2020-06-23	"Data Query, Annual Total Population at Mid-Year (thousands)"	https://population.un.org/wup/DataQuery/
CFR	CFR Women's Power Index	2020-06-23	"It analyzes the proportion of women who serve as heads of state or government, in cabinets, in national legislatures, as candidates for national legislatures, and in local government bodies, and visualizes the gender gap in political representation." ; "The political parity score is an aggregate measure of the representation of women in a country's government. A score of 100 represents women hav…	https://www.cfr.org/article/womens-power-index
GHSI	Global Health Security Index	2020-07-08	"The GHS Index is the first comprehensive assessment of global health security capabilities in 195 countries." ; "Global Health Security Index which measures on a global scale, the preparedness and capabilities of countries in in the face of potential, infectious disease outbreaks."	https://www.ghsindex.org/wp-content/uploads/2020/04/2019-Global-Health-Security-Index.pdf

## Sheet: Newly added sources
Country name	Country code	Date		My notes	Control	My code	URL	C8_Notes
Algeria	DZA	20200313			1		https://www.garda.com/crisis24/news-alerts/322436/algeria-flights-to-spain-and-morocco-suspended-from-march-12-update-4	flight suspension to Spain and Morocco
Algeria	DZA	20200317			1		https://www.garda.com/crisis24/news-alerts/323436/algeria-governments-suspends-air-and-sea-travel restrictionavel-to-and-from-europe-march-19-update-5	flight suspension to Europe
Algeria	DZA	20200318			99		https://www.garda.com/crisis24/news-alerts/323986/algeria-government-closes-land-borders-and-suspends-air-and-sea-travel restrictionansport-due-to-covid-19-march-17-update-6	total border closure
Brazil	BRA	20200317			1		https://en.wikipedia.org/wiki/COVID-19_pandemic_in_Brazil#cite_note-71	travel restriction Venezuela
Brazil	BRA	20200327			99		https://www.mercurynews.com/2020/03/27/coronavirus-brazil-bans-foreign-air-travel restrictionavelers/	total border closure
France	FRA	20200317			99		https://www.cnn.com/world/live-news/coronavirus-outbreak-03-16-20-intl-hnk/h_59fc12079ee007cb3db50e20cb26722e	total border closure
Gabon	GAB	20200306			1		https://www.garda.com/crisis24/news-alerts/320761/gabon-travel restrictionavel-restravel restrictionictions-temporarily-implemented-due-to-covid-19-march-6-update-1	travel restriction on Cameroon
Japan	JPN	20200205			1		https://www.garda.com/crisis24/news-alerts/311436/japan-government-denies-entravel restrictiony-to-hubei-province-residents-and-recent-visitors-due-to-2019-ncov-february-1-update-2	travel restriction on China
Japan	JPN	20200207			1		https://www.garda.com/crisis24/news-alerts/312246/japan-all-nippon-airways-suspends-flights-between-osaka-and-hong-kong-february-17-march-28-update-3	travel restriction on Hong Kong
Japan	JPN	20200310			1		https://www.garda.com/crisis24/news-alerts/321096/japan-entravel restrictiony-restravel restrictionictions-for-travel restrictionavelers-from-china-south-korea-and-iran-march-9-update-11	travel restriction on Iran
Japan	JPN	20200324					https://www.garda.com/crisis24/news-alerts/326191/japan-entravel restrictiony-restravel restrictionictions-expanded-to-18-european-countravel restrictionies-march-24-update-14	travel restriction: Andorra, Austravel restrictionia, Belgium, Denmark, Estonia, France, Germany, Italy, Liechtenstein, Luxembourg, Malta, Monaco, the Netherlands, Norway, Slovenia, Spain, Switzerland, and the Vatican
Japan	JPN	20200401					https://www.anzen.mofa.go.jp/covid19/pdfhistory_world.html	Expand travel restriction on 74 countravel restrictionies
Laos	LAO	20200226			1		https://www.garda.com/crisis24/news-alerts/317571/laos-lao-airlines-to-suspend-flight-to-south-korea-from-march	travel restriction on China; flight suspension
Laos	LAO	20200301			1		https://www.garda.com/crisis24/news-alerts/317571/laos-lao-airlines-to-suspend-flight-to-south-korea-from-march	travel restriction on SK; flight suspension
Laos	LAO	20200316			1		o%09https:/www.thestar.com.my/news/regional/2020/03/16/laos-orders-shutdown-of-10-entravel restrictiony-points-to-curb-virus-spread	travel restriction on Thailand and Vietnam
Laos	LAO	20200402			99		https://www.garda.com/crisis24/news-alerts/328526/laos-nationwide-lockdown-imposed-due-to-covid-19-march-30-update-4	total border closure
Liberia	LBR	20200401			1		https://blogs.loc.gov/law/2020/05/liberia-government-measures-to-contain-the-spread-of-covid-19/	travel restriction on Sierra Leone
Luxembourg	LUX	20200318			99		https://www.lexology.com/library/detail.aspx?g=45eca8a7-76ed-4779-bc59-21dcdaf265ec	total border closure
Netherlands	NLD	20200319			1
Netherlands	NLD	20200519			1		https://www.schengenvisainfo.com/news/netherlands-extends-entravel restrictiony-ban-until-june-15/	prolong ban for UK, Schengen until 6/15
New Zealand	NZL	20200228			1		https://www.garda.com/crisis24/news-alerts/318391/new-zealand-first-coronavirus-case-confirmed-february-28	travel restriction on Iran
Puerto Rico	PRI	20200407			1
Palestine	PSE	20200130			88		https://www.garda.com/crisis24/news-alerts/309886/israelpalestinian-terr-el-al-suspends-all-flights-to-china-due-to-novel-coronavirus-january-30	Flag carrier EI AI (owned by govt) suspends all flights to China
Palestine	PSE	20200212			88		https://www.garda.com/crisis24/news-alerts/313506/israelpalestinian-terr-el-al-suspends-all-flights-to-hong-kong-reduces-flights-to-bangkok-february-12-update-2	EI AI suspend flights to Hong Kong
Palestine	PSE	20200326			99		https://www.garda.com/crisis24/news-alerts/326846/israelpalestinian-terr-el-al-to-temporarily-suspend-all-passenger-flights-from-march-27-update-14	EI AI to suspend all flights, only repatravel restrictioniation
Qatar	QAT	20200301			1		https://www.garda.com/crisis24/news-alerts/318956/qatar-entravel restrictiony-restravel restrictionictions-imposed-on-travel restrictionavelers-from-egypt-march-1-update-4	travel restriction on Egypt
Qatar	QAT	20200302			1		https://www.garda.com/crisis24/news-alerts/319436/qatar-authorities-implement-additional-flight-and-entravel restrictiony-restravel restrictionictions-amid-covid-19-outbreak-march-2-update-6	travel restriction on China, HK, Macao, Taiwan; flight suspension
Qatar	QAT	20200309			1		https://www.garda.com/crisis24/news-alerts/320651/qatar-government-to-implement-new-entravel restrictiony-restravel restrictionictions-as-of-march-9-update-8	travel restriction on China, Egypt, India, Iran, Iraq, Lebanon, Bangladesh, Nepal, Pakistan, Philippines, SK, Sri Lanka, Syria, Thailand (9)
Qatar	QAT	20200317			99		https://www.garda.com/crisis24/news-alerts/323481/qatar-government-advances-suspension-on-entravel restrictiony-of-foreign-nationals-due-to-covid-19-march-17-update-13 ; https://www.garda.com/crisis24/news-alerts/322991/qatar-government-to-suspend-entravel restrictiony-of-foreign-nationals-due-to-covid-19-march-18-update-12	Total border closure, moved forward
Russia	RUS	20200129			1		https://www.garda.com/crisis24/news-alerts/309421/russia-officials-close-borders-with-china-to-prevent-2019-ncov-spread-january-28-update-1	travel restriction on China
Singapore	SGP	20200131			1		https://www.stravel restrictionaitstimes.com/singapore/wuhan-virus-sia-silkair-and-scoot-slash-flights-to-china	travel restriction on China
Seychelles	SYC	20200408			99		https://www.garda.com/crisis24/news-alerts/333631/seychelles-authorities-impose-further-restravel restrictionictions-on-movement-april-17-29-update-3	total border closure
Syria	SYR	20200329			99		https://www.garda.com/crisis24/news-alerts/326541/syria-government-implements-nationwide-curfew-march-25-update-1	total border closure
Latvia	LVA	20200317			4	99	https://bnn-news.com/stay-home-latvian-government-shuts-down-all-international-passenger-services-211387	"It has been decided to shut down all international passenger services starting from Tuesday, 17 March, as announced by Latvia’s Prime Minister Krišjānis Kariņš after an extravel restrictionaordinary meeting of the government." Source: https://bnn-news.com/stay-home-latvian-government-shuts-down-all-international-passenger-services-211387
Latvia	LVA	20200515			3	1, 77	https://www.weforum.org/agenda/2020/05/baltic-states-to-create-travel restrictionavel-bubble-as-pandemic-curbs-eased/	"Citizens from Latvia, Lithuania and Estonia will be free to travel restrictionavel between the countravel restrictionies." Source: https://www.weforum.org/agenda/2020/05/baltic-states-to-create-travel restrictionavel-bubble-as-pandemic-curbs-eased/ ; https://www.euronews.com/2020/05/13/coronavirus-lockdown-latvia-lithuania-and-estonia-re-open-borders-to-each-other
North Macedonia	MKD	20200313				1	https://www.garda.com/crisis24/news-alerts/323761/north-macedonia-government-implements-new-entravel restrictiony-restravel restrictionictions-due-to-covid-19-march-13-update-2 ; http://zdravstvo.gov.mk/wp-content/uploads/2020/03/Spisok-na-zemji-spored-rizik_13.03.2020.pdf	"On Friday, March 13, North Macedonia's government announced that it will deny entravel restrictiony to foreign nationals travel restrictionaveling from "high-risk countravel restrictionies" that are heavily impacted by the coronavirus disease (COVID-19) pandemic. The government also announced that it will close several border crossings in an effort to curb the spread of the disease. " Source: ht…
North Macedonia	MKD	20200316				99	https://koronavirus.gov.mk/vesti/213785 ; https://www.covid19healthsystem.org/countravel restrictionies/northmacedonia/livinghit.aspx?Section=1.3%20Isolation%20and%20quarantine&Type=Section ;	"and the closing of all border crossings to North Macedonia for foreign nationals, passengers and vehicles (except freight vehicles, diplomatic corps representatives and other persons with special permit) as of 16 March 2020. " Source: https://www.covid19healthsystem.org/countravel restrictionies/northmacedonia/livinghit.aspx?Section=1.3%20Isolation%20and%20quarantine&Type=Section ; https://koron…
North Macedonia	MKD	20200318				99	https://mk.usembassy.gov/u-s-citizen-services/covid-19-information/	"The Government of North Macedonia closed Skopje International Airport at midnight on March 18, 2020 due to the global spread of COVID-19. All airports in North Macedonia are currently closed for commercial flights. The Government of North Macedonia has not announced an anticipated date for re-opening the airports." Source: https://mk.usembassy.gov/u-s-citizen-services/covid-19-information/
North Macedonia	MKD	20200516			4	99	https://www.garda.com/crisis24/news-alerts/342751/north-macedonia-new-state-of-emergency-and-additional-curfew-hours-announced-amid-covid-19-pandemic-may-15-update-8	"A ban on all public gatherings and on the entravel restrictiony of foreign nationals remains in place. Additionally, all border crossings in North Macedonia are closed to foreign nationals, except for freight vehicles, diplomatic personnel, and foreigners with long-term stay permits. " Source: https://www.garda.com/crisis24/news-alerts/342751/north-macedonia-new-state-of-emergency-and-additional…
Armenia	ARM	20200223			3	1	https://www.garda.com/crisis24/news-alerts/316721/armenia-countravel restrictiony-closes-border-with-iran-suspends-air-travel restrictionaffic-for-two-weeks-over-covid-19-february-23-update-1	Armenia has closed its border with Iran and has suspended air travel restrictionaffic between the countravel restrictionies for two weeks beginning Sunday, February 23, over concerns of the spread of coronavirus disease (COVID-19) after the Islamic Republic recently reported 43 cases of the infection and eight associated deaths. Source: https://www.garda.com/crisis24/news-alerts/316721/armenia-co…
Armenia	ARM	20200316			3	1	https://www.garda.com/crisis24/news-alerts/323296/armenia-government-declares-state-of-emergency-closes-borders-with-georgia-and-iran-march-16-update-3	"Starting on Monday, Armenia's borders with Iran and Georgia will be closed and all educational institutions will be shut down. Foreigners from countravel restrictionies heavily impacted by the virus will not be allowed entravel restrictiony to the countravel restrictiony." Source: https://www.garda.com/crisis24/news-alerts/323296/armenia-government-declares-state-of-emergency-closes-borders-with…
Togo	TGO	20200317			3	1	https://www.togofirst.com/en/public-services/1703-5151-togolese-government-puts-in-place-an-emergency-fund-to-fight-coronavirus	"Other measures announced to prevent the virus from spreading in the countravel restrictiony include suspending all flights from high-risk countravel restrictionies (Italy, France, Spain, Germany) for two weeks starting next Friday, canceling every international event Togo is to host for 3 weeks (Effective March 16). " Source: https://www.togofirst.com/en/public-services/1703-5151-togolese-govern…
Togo	TGO	20200325			4	99	https://www.garda.com/crisis24/news-alerts/326281/togo-authorities-shut-borders-put-four-cities-on-lockdown-march-20-update-2	"On Friday, March 20, authorities announced the closure of all borders with immediate effect, in an effort to contain the spread of the coronavirus (COVID-19). As such, all non-essential inbound and outbound travel restrictionaffic and travel restrictionavel will be prohibited, though cargo travel restrictionansportation will be allowed." Source: https://www.garda.com/crisis24/news-alerts/326281/…
Timor-Leste	TLS	20200413			4	99	https://www.garda.com/crisis24/news-alerts/333061/timor-leste-authorities-close-borders-amid-covid-19-april-13-update-3	"On Monday, April 13, authorities closed Timor Leste's borders to all travel restrictionavelers, including foreign nationals and East Timorese citizens and residents amid the spread of the coronavirus disease (COVID-19)." ; "All flights remain suspended except for one air link run by Air North between the capital Dili and Austravel restrictionalia's Darwin, which resumed limited service on Friday…
Timor-Leste	TLS	20200318			3	1	https://www.garda.com/crisis24/news-alerts/324016/timor-leste-additional-entravel restrictiony-restravel restrictionictions-in-place-as-of-march-18-update-1	"Timorese authorities are prohibiting individuals who visited or travel restrictionansited through China, Iran, Italy, and South Korea within the past four weeks as of Wednesday, March 18." Source: https://www.garda.com/crisis24/news-alerts/324016/timor-leste-additional-entravel restrictiony-restravel restrictionictions-in-place-as-of-march-18-update-1
Equatorial Guinea	GNQ	20200313			4	99	https://www.garda.com/crisis24/news-alerts/323826/equatorial-guinea-government-implements-travel restrictionavel-restravel restrictionictions-due-to-covid-19-march-13	On Friday, March 13, Equatorial Guinea announced the closure of its land borders with Cameroon and Gabon, the suspension of all commercial international flights, and a mandatory 14-day quarantine for individuals arriving from any countravel restrictiony affected by the ongoing outbreak of coronavirus disease (COVID-19), regardless of their state of health. Source: https://www.garda.com/crisis24/n…
Guinea-Bissau	GNB	20200403			4	99	https://www.garda.com/crisis24/news-alerts/329081/guinea-bissau-nationwide-state-of-emergency-in-effect-as-of-april-3-due-to-covid-19-update-1	"As of Friday, April 3, a state of emergency is in effect across Guinea-Bissau amid the ongoing outbreak of coronavirus disease (COVID-19). According to Western diplomatic reports, restravel restrictionictive measures have been intravel restrictionoduced to prevent further spread of the virus, including the closure of all land and sea borders and commercial air links." Source: https://www.garda.c…
Guinea-Bissau	GNB	20200318			4	99	https://pandemic.internationalsos.com/2019-ncov/ncov-travel restrictionavel-restravel restrictionictions-flight-operations-and-screening	"On 18 of March, authorities announced the closure of the countravel restrictiony’s air, land and maritime borders until further notice." Source: https://pandemic.internationalsos.com/2019-ncov/ncov-travel restrictionavel-restravel restrictionictions-flight-operations-and-screening
Lebanon	LBN	20200316			4	99	https://lb.usembassy.gov/health-alert-u-s-embassy-beirut-lebanon-3/	"Additionally, on March 12, the Directorate General of Civil Aviation requested airlines that serve Beirut to immediately stop all flights to and from those countravel restrictionies, and not to travel restrictionansport passengers from or travel restrictionansiting France, Egypt, Germany, Iraq, Syria, Spain, and the United Kingdom, with exemptions for Lebanese and foreign residents of Lebanon th…
Cambodia	KHM	20200316			3	1	https://www.bangkokpost.com/world/1902075/cambodia-extends-entravel restrictiony-ban-for-passengers-from-six-countravel restrictionies	"The travel restrictionavel restravel restrictionictions enforced on passengers from six countravel restrictionies to curb the spread of Covid-19 pandemic has been extended. The order was issued on March 16 at the height of Cambodia’s spike in novel coronavirus cases and applies to Spain, Italy, France, Germany, the United States and Iran."
South Korea	KOR	20200202			3	1	https://www.mohw.go.kr/eng/nw/nw0101vw.jsp?PAR_MENU_ID=1007&MENU_ID=100701&page=2&CONT_SEQ=352699	"Foreigners from Hubei, the epicenter of the outbreak, will be banned from entering Korea until the risk of the entravel restrictiony of the virus subsides."
India	IND	20200317			3	1	https://cgivancouver.gov.in/event.php?id=6328	“travel restrictionavel of passengers from Afghanistan, Philippines, Malaysia to India is prohibited"
India	IND	20200318			3	1	https://cgivancouver.gov.in/event.php?id=6326	"travel restrictionavel of passengers from member countravel restrictionies of the European Union, the European FTA, Turkey, and UK is prohibited"
India	IND	20200312			3	1	https://www.cnbc.com/2020/03/12/coronavirus-india-suspends-most-visas-closes-land-border-with-myanmar.html ; https://www.google.com/url?sa=t&rct=j&q=&esrc=s&source=web&cd=&cad=rja&uact=8&ved=2ahUKEwiGi4-L3srqAhVvoXIEHZyPAGwQFjAEegQIAhAB&url=https%3A%2F%2Fwww.usnews.com%2Fnews%2Fworld%2Farticles%2F2020-03-11%2Findia-closes-a-border-extends-travel restrictionavel-curbs-as-regional-coronavirus-cases…	"On Tuesday, the chief minister of the state of Manipur said on Twitter that India has closed its border with Myanmar as part of its “precautionary measures.” Manipur shares a border with Myanmar. "
Israel	ISR	20200202			3	1	https://english.alaraby.co.uk/english/news/2020/2/2/israel-widens-china-travel restrictionavel-ban-over-growing-coronavirus-fears	"Israel on Saturday widened its border restravel restrictionictions to bar anyone who has visited China in the past two weeks in a bid to keep the countravel restrictiony clear of the coronavirus. On Thursday, the countravel restrictiony banned all flights from China amid growing fears of a global pandemic."
India	IND	20200323			4	99	https://cgivancouver.gov.in/pages.php?id=483	“No scheduled international commercial passenger aircraft to be allowed in India after 01:31 hrs IST of March 23, 2020) for one week”
Japan	JPN	20200308			3	1	https://www.mofa.go.jp/ca/fna/page4e_001051.html	"(1) The validity of single or multiple-entravel restrictiony visa issued by March 8th by Japanese Embassies or Consulates General in China (including Hong Kong and Macau, the same applies hereinafter) or the Republic of Korea will be suspended. (2) Visa exemption measures for Hong Kong and Macau, and the Republic of Korea will be suspended."
Japan	JPN	20200319			3	1	https://web.archive.org/web/20200325115911/http://www.moj.go.jp/EN/nyuukokukanri/kouhou/m_nyuukokukanri01_00003.html	"Foreigners who have stayed in any of the following cities/provinces/regions within 14 days prior to the application for landing: China, South Korea, Iran, Italy, San Marino, Switzerland, Spain, Iceland"
Japan	JPN	20200327			3	1	https://web.archive.org/web/20200328235011/http://www.moj.go.jp/EN/nyuukokukanri/kouhou/m_nyuukokukanri01_00003.html	"Foreigners who have stayed in any of the following cities/provinces/regions within 14 days prior to the application for landing: Iceland，Ireland，Andorra，Italy，Iran，Estonia，Austravel restrictionia， Netherlands，San Marino，Switzerland Sweden，Spain，Slovenia，Denmark，Germany，Norway，Vatican，France， Belgium，Portugal，Malta，Monaco，Liechtenstein，Luxembourg, China, Korea
Japan	JPN	20200403			3	1	https://web.archive.org/web/20200407031323/http://www.moj.go.jp/EN/nyuukokukanri/kouhou/m_nyuukokukanri01_00003.html	"Foreign nationals who stayed in the following countravel restrictionies / regions within 14 days before the application for landing: Indonesia, Singapore, Thailand, Republic of Korea, Taiwan, China (including Hong Kong and Macau), Philippines, Brunei, Viet nam, Malaysia, Austravel restrictionalia, New Zealand, North America: Canada, United States of America, Ecuador, Chile, Dominica, Panama, Bra…
Japan	JPN	20200429			3	1	http://www.moj.go.jp/content/001323345.pdf
Japan	JPN	20200516			3	1	http://www.moj.go.jp/content/001323345.pdf
Japan	JPN	20200527			3	1	http://www.moj.go.jp/content/001323345.pdf
Japan	JPN	20200201			3	1	http://www.asahi.com/ajw/articles/13121171	Hubei province
India	IND	20200205			3	88	https://boi.gov.in/content/coronavirus-related-visa-restravel restrictionictions-and-conditions-entravel restrictiony-india	"All Visas issued to Chinese passport holders from mainland China (except for those from Hong Kong, Macau and Taiwan)including Regular (sticker) as well as e-Visa issued prior to Feb 05, 2020,coming from anywhere in the world, have been suspended and are not valid for travel restrictionavel to India presently. / No Chinese national as well as other foreigner presently in China are allowed to trav…

## Sheet: Corrections
CountryName	CountryCode	Date	My notes	Control	Code	URL	C8_Notes
United States	USA	20200202		3	1900-01-01	https://www.whitehouse.gov/presidential-actions/proclamation-suspension-entry-immigrants-nonimmigrants-persons-pose-risk-transmitting-2019-novel-coronavirus/	"Section 1. Suspension and Limitation on Entry. The entry into the United States, as immigrants or nonimmigrants, of all aliens who were physically present within the People’s Republic of China, excluding the Special Administrative Regions of Hong Kong and Macau, during the 14-day period preceding their entry or attempted entry into the United States is hereby suspended and limited subject to sec…
Syria	SYR	20200325		4	1900-04-08	https://www.garda.com/crisis24/news-alerts/326541/syria-government-implements-nationwide-curfew-march-25-update-1	"On Wednesday, March 25, Syrian authorities announced a nationwide nighttime curfew with immediate effect to prevent further spread of coronavirus disease (COVID-19). The curfew will run from 18:00 to 06:00 (local time) each night until further notice. According to the Interior Minister, violators of the curfew will be subject to possible detention. Other containment measures remain in place as o…
Qatar	QAT	20200309			1900-01-01	https://english.alarabiya.net/en/News/gulf/2020/03/09/Qatar-bans-arrivals-from-14-countries-including-Iran-over-coronavirus-fears	Found better news ?
Israel		20200318		4	1900-04-08	https://www.nytimes.com/article/coronavirus-travel-restrictions.html ; https://www.nytimes.com/article/coronavirus-travel-restrictions.html		"On March 18, the Israeli government announced that only citizens or permanent residents would be permitted to enter the country, though some exceptions may be made for “non-nationals whose lives are based in Israel.” All incoming travelers may be subject to a health screening and mandatory 14-day quarantine in a government facility."
Spain		20200318		4	1900-04-08
South Africa	ZAF	20200317		3	1900-01-01	https://sacoronavirus.co.za/2020/03/17/travel-advisory-in-response-to-the-covid-19-pandemic/	“All entry, regardless of compliance with visa requirements, of foreign travellers with ordinary passports, travelling from or transiting through high-risk countries presently identified as the Italian Republic, the Islamic Republic of Iran, the Republic of Korea, the Kingdom of Spain, the Federal Republic of Germany, the United States of America, the United Kingdom, the French Republic, the Swis…
Israel	ISR	20200313		3	1900-01-01	https://il.usembassy.gov/travel-advisory-march-13-2020/	“The Israeli Population and Immigration Authority will deny entry to any person who is not an Israeli resident or citizen who has traveled in the last 14 days to: China, Italy, South Korea (including connecting flights in these locations); Macau, Hong Kong, Singapore, Thailand, Japan, Egypt, Iran, Iraq, Syria, and Lebanon (excluding connecting flights if you did not leave the airport); France, Sp…
