# Supplementary material for: Quasi-experimental evaluation of national border closures on COVID-19 transmission
Source: PLOS Glob Public Health. 2023 Feb 28;3(2):e0000980. doi: 10.1371/journal.pgph.0000980 (PMC10021705; doi:10.1371/journal.pgph.0000980)
Supplement: S2 Data — Results presented for 0 to 15-day lags [available as csv on Scholars Portal]. (XLSX) [file pgph.0000980.s003.xlsx]

## Sheet: ReadMe - S2 Data
Country
1 targeted closures	2 targeted closures	3 targeted closures	Total border closures
Algeria	Albania	Japan	Argentina
Andorra	Australia		Belgium
Azerbaijan	Austria		Bhutan
Bahrain	Bosnia and Herzegovina		Myanmar
Bangladesh	Brazil		Cameroon
Bolivia	Cambodia		Canada
Brunei	Finland		Central African Republic
Bulgaria	Malaysia		Chad
Burundi	Portugal		Chile
Belarus	Qatar		China
Sri Lanka	Romania		Colombia
Democratic Republic of Congo	Vietnam		Congo
Croatia	South Africa		Costa Rica
Czech Republic	Switzerland		Cuba
Denmark	Togo		Cyprus
Dominican Republic	United Arab Emirates		Dominica
Gabon			Ecuador
Georgia			Eritrea
Palestine			Estonia
Germany			France
Greece			Honduras
Guinea			Jordan
Guyana			Kenya
Haiti			Luxembourg
Hungary			Mauritania
Iceland			Mozambique
India			Nepal
Indonesia			Nigeria
Iraq			Norway
Israel			Paraguay
Italy			Peru
Cote d'Ivoire			Poland
Jamaica			Rwanda
South Korea			Saudi Arabia
Kuwait			Singapore
Laos			Slovakia
Lebanon			Swaziland
Latvia			Thailand
Lithuania			Trinidad and Tobago
Malawi			Tunisia
Mexico			Ukraine
Mongolia			Egypt
Morocco			Burkina Faso
Oman			Uruguay
Namibia			Zambia
Netherlands
New Zealand
Pakistan
Panama
Philippines
Senegal
Serbia
Seychelles
Slovenia
Spain
Sweden
Turkey
Macedonia
Russia
Tanzania
Timor Leste
United States

## Sheet: 1 Targeted closure
Type of intervention	Targeted	Targeted	Targeted	Targeted	Targeted	Targeted	Targeted	Targeted	Targeted	Targeted	Targeted	Targeted	Targeted	Targeted	Targeted	Targeted	Targeted	Targeted	Targeted	Targeted	Targeted	Targeted	Targeted	Targeted	Targeted	Targeted	Targeted	Targeted	Targeted	Targeted	Targeted	Targeted	Targeted	Targeted	Targeted	Targeted	Targeted	Targeted	Targeted	Targeted	Targeted	Targeted	Targeted	Targeted	Targeted	Targeted	Targeted	Targeted	Targeted
Country	Algeria	Andorra	Azerbaijan	Bahrain	Bangladesh	Bolivia	Brunei	Bulgaria	Burundi	Belarus	Sri Lanka	Democratic Republic of Congo	Croatia	Czech Republic	Denmark	Dominican Republic	Gabon	Georgia	Palestine	Germany	Greece	Guinea	Guyana	Haiti	Hungary	Iceland	India	Indonesia	Iraq	Israel	Italy	Cote d'Ivoire	Jamaica	South Korea	Kuwait	Laos	Lebanon	Latvia	Lithuania	Malawi	Mexico	Mongolia	Morocco	Oman	Namibia	Netherlands	New Zealand	Pakistan	Panama
Country code	12	20	31	48	50	68	96	100	108	112	144	180	191	203	208	214	266	268	275	276	300	324	328	332	348	352	356	360	368	376	380	384	388	410	414	418	422	428	440	454	484	496	504	512	516	528	554	586	591
Date	2020-03-13	2020-04-08	2020-04-16	2020-03-18	2020-03-14	2020-03-31	2020-03-25	2020-03-18	2020-04-17	2020-03-14	2020-03-14	2020-03-20	2020-05-28	2020-03-16	2020-03-11	2020-03-16	2020-03-20	2020-03-18	2020-03-26	2020-03-16	2020-03-14	2020-03-21	2020-03-18	2020-04-19	2020-03-09	2020-03-20	2020-03-15	2020-03-19	2020-03-17	2020-03-18	2020-05-18	2020-03-16	2020-03-21	2020-02-02	2020-03-07	2020-04-02	2020-03-11	2020-05-15	2020-05-11	2020-05-07	2020-03-21	2020-03-24	2020-03-13	2020-03-18	2020-03-24	2020-03-19	2020-03-16	2020-03-21	2020-03-25
Time slope	-0.0286	-0.0830***	-0.0311***	0.0106	0.201**	-0.0354	-0.186**	-0.263**	0.0790**	-0.0235	0.0267***	-0.0807	-0.0168***	-0.0453*	-0.0591	0.228***	-0.0821	-0.0436**	0.0219	0.0328***	-0.0922	0.0326	0.0816	-0.00739	-0.0139	-0.103***	0.011	-0.108**	-0.0520***	-0.00472	-0.0335***	-0.0386	-0.0083	-0.0692***	0.0156	0.0572	-0.0461*	-0.0221***	-0.0287***	3.86e-05	0.0148	-0.0803**	0.0845	0.027	-0.00632	-0.149***	0.134***	0.00952	-0.0922***
	0.0381	0.0312	0.00496	0.0141	0.0832	0.0246	0.0839	0.115	0.0338	0.0399	0.00875	0.088	0.00267	0.026	0.132	0.0607	0.062	0.0183	0.0208	0.00889	0.0577	0.0385	0.102	0.0129	0.0768	0.0376	0.0102	0.0448	0.0149	0.0138	0.00845	0.121	0.0459	0.0237	0.0663	0.0475	0.0238	0.00409	0.00442	0.0114	0.0271	0.0327	0.0575	0.0277	0.0261	0.024	0.0319	0.0369	0.0334
	-0.104	-0.145	-0.041	-0.0174	0.0356	-0.0843	-0.353	-0.492	0.0114	-0.103	0.0094	-0.256	-0.0221	-0.097	-0.321	0.108	-0.206	-0.0799	-0.0196	0.0152	-0.207	-0.044	-0.122	-0.0331	-0.167	-0.178	-0.00923	-0.197	-0.0816	-0.0321	-0.0502	-0.28	-0.0996	-0.116	-0.116	-0.0375	-0.0933	-0.0302	-0.0374	-0.0227	-0.039	-0.145	-0.0298	-0.0279	-0.0583	-0.197	0.071	-0.0638	-0.159
	0.047	-0.0211	-0.0213	0.0386	0.367	0.0135	-0.0191	-0.0337	0.147	0.0557	0.0441	0.0944	-0.0115	0.00644	0.202	0.349	0.0412	-0.00738	0.0633	0.0503	0.0223	0.109	0.285	0.0184	0.139	-0.0286	0.0313	-0.0192	-0.0225	0.0227	-0.0167	0.203	0.083	-0.0223	0.147	0.152	0.00106	-0.014	-0.0199	0.0227	0.0687	-0.0153	0.199	0.0819	0.0456	-0.101	0.198	0.0829	-0.0258
Level change (1st intervention)	-0.215	-0.697	0.256**	-0.293	-1.157*	0.133	1.462**	0.254	-1.107*	0.126	-1.876***	-0.677	1.394***	-1.274***	-2.222	-3.611***	0.423	-0.112	-0.673*	-2.440***	-0.519	-0.0707	-1.434**	0.192	-0.683	-0.516	-0.723	-0.243	0.0305	-1.253***	0.770***	-0.439	0.287	1.32	0.501	-0.337	-0.510*	0.346	0.539**	0.198	-1.138***	0.943**	-1.577**	-0.789	-0.149	0.144	-2.975***	-1.603*	-0.359
	0.466	0.712	0.121	0.288	0.629	0.304	0.607	0.53	0.602	0.537	0.342	0.573	0.145	0.264	1.679	0.756	0.376	0.267	0.386	0.394	0.569	0.406	0.684	0.338	0.427	0.367	0.478	0.31	0.221	0.354	0.266	0.699	0.386	0.88	0.457	0.323	0.271	0.215	0.222	0.493	0.415	0.368	0.65	0.535	0.28	0.224	0.453	0.812	0.279
	-1.139	-2.112	0.015	-0.866	-2.408	-0.472	0.255	-0.8	-2.31	-0.941	-2.553	-1.817	1.107	-1.799	-5.556	-5.113	-0.326	-0.642	-1.441	-3.22	-1.649	-0.879	-2.794	-0.481	-1.531	-1.245	-1.669	-0.858	-0.409	-1.956	0.244	-1.829	-0.481	-0.42	-0.406	-0.981	-1.047	-0.0813	0.0985	-0.788	-1.962	0.211	-2.868	-1.852	-0.706	-0.301	-3.875	-3.215	-0.914
	0.71	0.718	0.496	0.279	0.0943	0.738	2.669	1.307	0.0956	1.193	-1.199	0.463	1.682	-0.75	1.112	-2.11	1.171	0.418	0.0951	-1.661	0.61	0.737	-0.074	0.864	0.164	0.214	0.222	0.373	0.47	-0.55	1.296	0.951	1.054	3.061	1.408	0.308	0.0282	0.774	0.98	1.184	-0.315	1.675	-0.287	0.273	0.409	0.59	-2.075	0.00867	0.195
Slope change (1st intervention)	0.0145	0.159***	0.0364***	-0.0131	-0.217**	0.0288	0.205**	0.264**	-0.0642*	0.00424	-0.0273***	0.0772	-0.0316	0.0434*	0.0536	-0.239***	0.0642	0.0395**	-0.0156	-0.0366***	0.0942	-0.058	-0.0837	0.00265	-2.4e-05	0.126***	-0.0232**	0.104**	0.0568***	0.00496	0.0387***	0.0242	-0.00528	0.0490*	-0.0261	-0.044	0.0469*	0.0371*	0.0349**	-0.00487	-0.0226	0.0779**	-0.0981*	-0.032	0.0136	0.145***	-0.129***	-0.0107	0.0933***
	0.0382	0.0529	0.00535	0.0143	0.0834	0.0247	0.0839	0.115	0.038	0.0402	0.0095	0.088	0.0281	0.0261	0.132	0.0607	0.0622	0.0187	0.0216	0.00906	0.0578	0.0388	0.102	0.0156	0.0769	0.0377	0.0106	0.0448	0.0151	0.015	0.0111	0.122	0.0462	0.0257	0.0664	0.0476	0.024	0.0199	0.0162	0.0325	0.0272	0.0344	0.0576	0.0278	0.0263	0.0241	0.0322	0.037	0.0334
	-0.0613	0.0543	0.0258	-0.0414	-0.383	-0.0203	0.0378	0.0346	-0.14	-0.0756	-0.0461	-0.0979	-0.0875	-0.00845	-0.208	-0.36	-0.0595	0.00242	-0.0586	-0.0545	-0.0205	-0.135	-0.287	-0.0284	-0.153	0.051	-0.0441	0.015	0.0268	-0.0247	0.0167	-0.218	-0.0971	-0.00193	-0.158	-0.139	-0.00065	-0.0024	0.00261	-0.0699	-0.0765	0.0094	-0.212	-0.0871	-0.0387	0.0976	-0.193	-0.0842	0.0269
	0.0903	0.264	0.047	0.0153	-0.0513	0.0779	0.372	0.493	0.0117	0.0841	-0.00852	0.252	0.0242	0.0952	0.315	-0.118	0.188	0.0766	0.0274	-0.0186	0.209	0.0193	0.12	0.0337	0.153	0.201	-0.00227	0.193	0.0868	0.0347	0.0606	0.266	0.0865	0.0998	0.106	0.0508	0.0945	0.0765	0.0671	0.0601	0.0314	0.146	0.0163	0.0231	0.0659	0.193	-0.0655	0.0627	0.16
Constant	2.571***	3.833***	2.388***	1.374***	1.605***	2.229***	3.319***	4.244***	1.368***	2.512***	1.801***	3.063***	2.087***	3.146***	4.377***	1.135**	2.477***	2.485***	1.282***	1.793***	3.346***	2.037***	2.124***	1.789***	2.547***	3.427***	2.090***	3.727***	2.405***	2.502***	3.689***	2.710***	1.633***	2.478***	1.102*	1.326***	2.682***	2.228***	2.623***	1.745***	2.344***	2.546***	2.140***	1.651***	2.015***	4.518***	1.393***	2.668***	3.101***
	0.491	1.05	0.172	0.29	0.294	0.367	1.042	1.037	0.221	0.447	0.13	0.736	0.171	0.323	1.059	0.481	0.369	0.309	0.227	0.271	0.783	0.147	0.481	0.245	0.329	0.615	0.134	0.635	0.257	0.243	0.693	0.571	0.37	0.272	0.616	0.313	0.371	0.192	0.219	0.232	0.518	0.39	0.266	0.291	0.178	0.423	0.354	0.463	0.419
	1.596	1.747	2.046	0.799	1.021	1.498	1.248	2.182	0.926	1.625	1.544	1.598	1.749	2.504	2.274	0.179	1.742	1.871	0.831	1.256	1.792	1.744	1.167	1.3	1.894	2.205	1.824	2.466	1.895	2.02	2.318	1.574	0.896	1.94	-0.12	0.701	1.946	1.846	2.189	1.281	1.315	1.771	1.613	1.072	1.66	3.678	0.69	1.749	2.267
	3.546	5.919	2.731	1.949	2.189	2.959	5.391	6.307	1.809	3.4	2.058	4.528	2.426	3.788	6.479	2.091	3.213	3.098	1.733	2.33	4.9	2.33	3.08	2.278	3.201	4.649	2.355	4.988	2.915	2.984	5.06	3.847	2.37	3.016	2.324	1.95	3.419	2.611	3.058	2.209	3.373	3.321	2.668	2.229	2.37	5.357	2.096	3.587	3.935
Observations	101	95	96	102	89	86	88	89	66	98	130	86	101	96	99	96	83	100	92	130	100	84	85	77	93	98	127	95	102	105	126	86	86	135	102	73	105	95	98	64	98	87	95	102	83	99	98	100	87
[truncated: 13 more columns]

## Sheet: 2 Targeted closures
Intervention	Targeted	Targeted	Targeted	Targeted	Targeted	Targeted	Targeted	Targeted	Targeted	Targeted	Targeted	Targeted	Targeted	Targeted	Targeted	Targeted
Country	Albania	Australia	Austria	Bosnia and Herzegovina	Brazil	Cambodia	Finland	Malaysia	Portugal	Qatar	Romania	Vietnam	South Africa	Switzerland	Togo	United Arab Emirates
Country code	8	36	40	70	76	116	246	458	620	634	642	704	710	756	768	784
Date #1	2020-03-15	2020-02-01	2020-03-09	2020-03-15	2020-03-19	2020-03-17	2020-02-06	2020-01-30	2020-03-10	2020-03-09	2020-03-09	2020-02-01	2020-03-18	2020-03-13	2020-03-17	2020-02-24
Date #2	2020-03-23	2020-03-20	2020-04-03	2020-03-24	2020-03-27	2020-04-11	2020-03-19	2020-04-15	2020-03-18	2020-03-17	2020-03-21	2020-03-22	2020-03-26	2020-03-29	2020-03-25	2020-03-25
Time slope	-0.277***	-0.0934***	0.00458	0.0966	0.0121	0.0165*	0.0422***	-0.0254	0.0947	0.478	0.160***	-0.00293	-0.0620*	-0.125***	0.233**	0.0356**
	0.0823	0.0306	0.0335	0.0645	0.027	0.00952	0.00355	0.0756	0.0846	0.487	0.0442	0.0484	0.0365	0.0294	0.109	0.0148
	-0.441	-0.154	-0.0619	-0.0316	-0.0415	-0.0023	0.0352	-0.175	-0.0733	-0.49	0.0724	-0.0987	-0.135	-0.183	0.0157	0.00627
	-0.113	-0.0328	0.071	0.225	0.0657	0.0354	0.0492	0.124	0.263	1.446	0.248	0.0928	0.0105	-0.0668	0.45	0.0649
Level change (1st intervention)	2.116***	0.956***	-0.801***	-1.741**	-2.088***	-2.187***	0.187	0.876*	-1.006	-7.983	-2.537***	-0.146	0.840**	0.499	-3.770***	-0.827**
	0.534	0.295	0.271	0.714	0.478	0.402	0.125	0.501	0.729	5.429	0.506	0.46	0.381	0.487	1.182	0.398
	1.054	0.373	-1.339	-3.161	-3.037	-2.982	-0.0602	-0.115	-2.454	-18.77	-3.541	-1.056	0.0835	-0.467	-6.12	-1.614
	3.177	1.539	-0.263	-0.321	-1.139	-1.392	0.434	1.867	0.442	2.801	-1.533	0.764	1.596	1.465	-1.419	-0.0393
Slope change (1st intervention)	0.137	0.108***	-0.0891**	-0.0766	0.142***	0.0125	-0.0475***	0.00671	-0.177	-0.513	-0.0747	0.00548	-0.431***	0.0139	-0.144	-0.0218
	0.117	0.0313	0.0342	0.0891	0.0539	0.0149	0.0118	0.0756	0.118	0.488	0.064	0.0488	0.059	0.0377	0.123	0.0223
	-0.0948	0.0464	-0.157	-0.254	0.0352	-0.017	-0.0708	-0.143	-0.411	-1.482	-0.202	-0.0911	-0.548	-0.061	-0.388	-0.0658
	0.369	0.17	-0.0213	0.101	0.249	0.042	-0.0241	0.156	0.0575	0.457	0.0524	0.102	-0.313	0.0887	0.1	0.0223
Level change (2nd intervention)	-0.216	-1.975***	0.371***	-0.648**	-0.847***	0.675***	-1.105***	-0.118	-1.043***	1.538***	-1.325***	-1.042***	1.810***	0.211	0.111	-0.441
	0.386	0.242	0.12	0.315	0.283	0.169	0.396	0.176	0.323	0.219	0.426	0.32	0.294	0.191	0.389	0.37
	-0.984	-2.454	0.133	-1.275	-1.408	0.34	-1.889	-0.466	-1.685	1.103	-2.171	-1.675	1.226	-0.168	-0.662	-1.174
	0.551	-1.496	0.608	-0.0217	-0.285	1.009	-0.322	0.229	-0.401	1.973	-0.479	-0.408	2.395	0.59	0.883	0.291
Slope change (2nd intervention)	0.142*	-0.0111	0.0927***	-0.0225	-0.159***	-0.0257**	-0.000752	0.0261***	0.0785	0.021	-0.0917*	0.0125	0.496***	0.115***	-0.0963*	-0.027
	0.0827	0.00695	0.00711	0.0616	0.0467	0.0119	0.0114	0.00719	0.0823	0.0292	0.0463	0.00772	0.0464	0.0237	0.0566	0.0168
	-0.0224	-0.0249	0.0785	-0.145	-0.252	-0.0493	-0.0233	0.0119	-0.085	-0.0369	-0.184	-0.00279	0.404	0.0681	-0.209	-0.0603
	0.307	0.00262	0.107	0.0999	-0.0662	-0.00207	0.0218	0.0404	0.242	0.0789	0.00025	0.0278	0.588	0.162	0.0163	0.00632
Constant	2.729***	1.861***	3.096***	2.060***	2.840***	1.945***	1.861***	1.747***	2.851***	2.854*	1.700***	2.087***	3.437***	4.203***	1.350***	1.472***
	0.425	0.125	0.338	0.294	0.437	0.143	0.0187	0.229	0.521	1.711	0.284	0.314	0.325	0.275	0.4	0.158
	1.885	1.613	2.425	1.475	1.973	1.662	1.824	1.293	1.815	-0.545	1.135	1.466	2.791	3.657	0.554	1.16
	3.574	2.108	3.768	2.645	3.708	2.228	1.899	2.201	3.886	6.254	2.264	2.707	4.083	4.748	2.145	1.784
Observations	88	131	101	92	100	130	128	132	95	97	100	134	92	101	91	128

## Sheet: 3 Targeted closures
	Targeted
Country	Japan
Country code	392
Date #1	2020-02-01
Date #2	2020-04-03
Date #3	2020-05-27
Time slope	-0.160***
	0.0354
	-0.231
	-0.0904
Level change (1st intervention)	1.254***
	0.442
	0.379
	2.129
Slope change (1st intervention)	0.149***
	0.0364
	0.0766
	0.221
	-0.151
Level change (2nd intervention)	0.231
	-0.609
	0.307
	0.00311
Slope change (2nd intervention)	0.00937
	-0.0154
	0.0217
Level change (3rd intervention)	0.459***
	0.125
	0.212
	0.706
Slope change (3rd intervention)	-0.0132
	0.0231
	-0.0588
	0.0325
Constant	2.837***
	0.295
	2.254
	3.42
Observations	135

## Sheet: Total border closures
Intervention	Total	Total	Total	Total	Total	Total	Total	Total	Total	Total	Total	Total	Total	Total	Total	Total	Total	Total	Total	Total	Total	Total	Total	Total	Total	Total	Total	Total	Total	Total	Total	Total	Total	Total	Total	Total	Total	Total	Total	Total	Total	Total	Total	Total	Total
Country	Argentina	Belgium	Bhutan	Myanmar	Cameroon	Canada	Central African Republic	Chad	Chile	China	Colombia	Congo	Costa Rica	Cuba	Cyprus	Dominica	Ecuador	Eritrea	Estonia	France	Honduras	Jordan	Kenya	Luxembourg	Mauritania	Mozambique	Nepal	Nigeria	Norway	Paraguay	Peru	Poland	Rwanda	Saudi Arabia	Singapore	Slovakia	Swaziland	Thailand	Trinidad and Tobago	Tunisia	Ukraine	Egypt	Burkina Faso	Uruguay	Zambia
Country code	32	56	64	104	120	124	140	148	152	156	170	178	188	192	196	212	218	232	233	250	340	400	404	442	478	508	524	566	578	600	604	616	646	682	702	703	748	764	780	788	804	818	854	858	894
Date	2020-03-16	2020-03-20	2020-03-25	2020-03-31	2020-03-18	2020-03-18	2020-03-26	2020-04-13	2020-03-18	2020-03-26	2020-03-23	2020-03-21	2020-03-18	2020-04-02	2020-03-15	2020-03-28	2020-03-15	2020-03-25	2020-03-17	2020-03-17	2020-03-16	2020-03-17	2020-03-17	2020-03-18	2020-03-23	2020-05-29	2020-03-22	2020-03-23	2020-03-15	2020-03-18	2020-03-16	2020-03-15	2020-03-21	2020-03-15	2020-03-23	2020-03-13	2020-03-27	2020-03-25	2020-03-23	2020-03-16	2020-03-16	2020-03-19	2020-03-21	2020-03-24	2020-03-27
Time slope	-0.0435	0.00529	0.0133*	-0.123***	0.129***	0.0190***	-0.0132	-0.00986	-0.0269	-0.0213***	-0.137***	-0.124***	-0.022	-0.0624**	-0.340***	-0.287**	0.425***	-0.171**	-0.0604	0.0179**	0.027	0.0672	0.142**	0.0422	0.0559**	-0.00413	0.00503***	0.0181	-0.158***	-0.00769	-0.0558	-0.131***	-0.132**	-0.0454	-0.00138	-0.247***	-0.0771**	0.0142**	-0.334**	-0.0259	0.159***	-0.0188*	-0.145	-0.358***	-0.193**
	0.0704	0.0093	0.00762	0.0265	0.0297	0.00434	0.0232	0.018	0.0367	0.00696	0.0277	0.0204	0.0383	0.026	0.0737	0.113	0.0832	0.0648	0.0513	0.00828	0.098	0.087	0.0595	0.0494	0.025	0.00511	0.00126	0.0172	0.0284	0.0476	0.0687	0.0196	0.0625	0.0332	0.00304	0.0707	0.0299	0.00552	0.139	0.0327	0.0381	0.0112	0.0938	0.105	0.0938
	-0.183	-0.0131	-0.00186	-0.176	0.0704	0.0104	-0.0594	-0.0458	-0.0997	-0.0351	-0.192	-0.164	-0.0982	-0.114	-0.487	-0.513	0.26	-0.3	-0.162	0.00155	-0.168	-0.106	0.0231	-0.056	0.00617	-0.0143	0.00254	-0.0161	-0.214	-0.102	-0.192	-0.17	-0.257	-0.111	-0.0074	-0.387	-0.137	0.0033	-0.61	-0.0908	0.0835	-0.0411	-0.332	-0.567	-0.38
	0.0962	0.0237	0.0284	-0.07	0.189	0.0276	0.0331	0.0261	0.046	-0.00759	-0.0817	-0.0832	0.0541	-0.0107	-0.194	-0.0624	0.59	-0.0416	0.0414	0.0343	0.222	0.24	0.26	0.14	0.106	0.00605	0.00753	0.0524	-0.101	0.087	0.0806	-0.0921	-0.00765	0.0205	0.00463	-0.106	-0.0175	0.0251	-0.0582	0.039	0.235	0.00338	0.0412	-0.149	-0.00655
Level change (1st intervention)	-0.882	-1.571***	-0.129	0.960***	-2.120***	-1.258***	0.572*	0.318	-1.259***	0.308	0.102	0.932**	-1.219***	-0.291	0.333	1.688***	-5.264***	-0.574*	-1.176	-1.952***	-1.092**	-2.789**	-1.278***	-2.950***	-0.376	-0.091	-0.447**	-1.092***	0.0919	-0.402	-0.751	-0.600***	-0.319	-0.875*	0.0873	-0.479	0.813***	-1.863***	0.779	-0.990**	-2.172***	-0.668*	-0.695	1.356**	0.729
	0.617	0.415	0.161	0.352	0.422	0.187	0.328	0.493	0.442	0.246	0.262	0.466	0.371	0.26	0.372	0.511	0.949	0.313	1.001	0.432	0.543	1.208	0.266	0.713	0.236	0.332	0.176	0.393	0.332	0.334	0.548	0.188	0.383	0.465	0.166	0.417	0.3	0.271	0.554	0.395	0.503	0.369	0.483	0.621	0.545
	-2.108	-2.394	-0.449	0.257	-2.96	-1.628	-0.0815	-0.665	-2.136	-0.179	-0.419	0.00543	-1.956	-0.809	-0.408	0.67	-7.149	-1.199	-3.163	-2.806	-2.173	-5.189	-1.808	-4.367	-0.846	-0.753	-0.795	-1.872	-0.566	-1.066	-1.84	-0.974	-1.082	-1.799	-0.241	-1.308	0.215	-2.398	-0.322	-1.776	-3.172	-1.399	-1.657	0.12	-0.357
	0.345	-0.748	0.192	1.663	-1.281	-0.889	1.225	1.3	-0.381	0.794	0.622	1.859	-0.482	0.226	1.074	2.707	-3.379	0.0501	0.811	-1.098	-0.0106	-0.39	-0.748	-1.534	0.0933	0.571	-0.0977	-0.313	0.75	0.262	0.338	-0.227	0.443	0.0485	0.415	0.35	1.41	-1.327	1.881	-0.205	-1.172	0.0625	0.266	2.592	1.814
Slope change (1st intervention)	0.0402	-0.0141	-0.0180**	0.116***	-0.137***	-0.0303***	-0.000188	-0.0235	0.0237	0.0285***	0.135***	0.105***	0.0293	0.0633**	0.340***	0.295**	-0.437***	0.189***	0.0628	-0.0197**	-0.036	-0.0621	-0.147**	-0.0399	-0.0552**	-0.0162	-0.00850**	-0.0258	0.157***	0.00242	0.0442	0.124***	0.137**	0.0369	-0.0114***	0.243***	0.0608**	-0.000738	0.356**	0.0238	-0.177***	0.0166	0.149	0.362***	0.185*
	0.0704	0.0096	0.00857	0.0278	0.0301	0.00468	0.0242	0.0201	0.0367	0.00749	0.0278	0.0225	0.0384	0.0261	0.0737	0.113	0.0833	0.0648	0.0514	0.0095	0.0981	0.087	0.0597	0.0495	0.0255	0.0933	0.00387	0.0174	0.0285	0.0478	0.0687	0.0197	0.0626	0.0332	0.00381	0.0708	0.0303	0.00668	0.139	0.033	0.0383	0.0113	0.0939	0.105	0.0942
	-0.0996	-0.0331	-0.035	0.0603	-0.197	-0.0395	-0.0484	-0.0636	-0.0492	0.0137	0.0796	0.0603	-0.047	0.0113	0.193	0.07	-0.602	0.0595	-0.0393	-0.0385	-0.231	-0.235	-0.266	-0.138	-0.106	-0.202	-0.0162	-0.0604	0.101	-0.0926	-0.0923	0.085	0.0123	-0.0291	-0.019	0.103	0.000557	-0.014	0.0804	-0.0418	-0.253	-0.00582	-0.0378	0.153	-0.003
	0.18	0.00496	-0.000956	0.171	-0.077	-0.021	0.048	0.0166	0.0966	0.0433	0.19	0.15	0.106	0.115	0.486	0.52	-0.271	0.318	0.165	-0.000943	0.159	0.111	-0.0283	0.0583	-0.00451	0.17	-0.000833	0.00869	0.214	0.0974	0.181	0.163	0.261	0.103	-0.00389	0.384	0.121	0.0125	0.632	0.0894	-0.101	0.0389	0.336	0.571	0.373
Constant	2.970***	2.585***	2.016***	1.599***	1.811***	1.716***	2.053***	2.127***	3.142***	1.872***	3.953***	2.419***	2.429***	2.794***	3.878***	2.764***	-0.124	3.063***	3.507***	2.077***	2.583***	2.640***	1.895***	2.874***	1.854***	1.830***	2.092***	2.174***	4.156***	2.084***	3.285***	3.854***	2.770***	3.218***	1.638***	4.164***	2.524***	1.443***	4.225***	2.636***	1.631***	2.715***	3.702***	4.560***	3.361***
	0.627	0.227	0.0694	0.0852	0.27	0.11	0.222	0.204	0.362	0.29	0.359	0.136	0.321	0.425	0.399	0.622	0.677	0.281	0.69	0.255	0.383	0.563	0.275	0.515	0.145	0.218	0.0345	0.158	0.408	0.389	0.487	0.161	0.346	0.36	0.122	0.469	0.312	0.152	1.298	0.269	0.168	0.297	0.883	0.957	0.803
	1.724	2.136	1.878	1.429	1.275	1.497	1.611	1.721	2.423	1.299	3.239	2.148	1.79	1.948	3.084	1.523	-1.469	2.503	2.138	1.572	1.821	1.522	1.348	1.851	1.566	1.395	2.024	1.86	3.346	1.311	2.317	3.534	2.082	2.502	1.397	3.232	1.903	1.142	1.641	2.102	1.298	2.126	1.946	2.655	1.762
	4.216	3.034	2.154	1.769	2.347	1.934	2.495	2.532	3.86	2.446	4.667	2.69	3.068	3.64	4.672	4.004	1.221	3.623	4.876	2.582	3.345	3.759	2.442	3.897	2.142	2.266	2.161	2.487	4.966	2.858	4.252	4.175	3.459	3.934	1.879	5.095	3.145	1.745	6.808	3.171	1.964	3.304	5.458	6.464	4.961
Observations	94	122	91	70	91	131	82	78	94	135	91	82	91	85	88	75	96	76	99	133	86	94	84	97	83	75	132	98	100	89	91	93	83	95	134	91	83	135	83	93	94	112	87	84	79
