# Supplementary material for: Quasi-experimental evaluation of national border closures on COVID-19 transmission
Source: PLOS Glob Public Health. 2023 Feb 28;3(2):e0000980. doi: 10.1371/journal.pgph.0000980 (PMC10021705; doi:10.1371/journal.pgph.0000980)
Supplement: S4 Data — Dickey-Fuller tests for unit roots, Cumby-Huizinga tests for autocorrelation, and results correcting for each lag found to have serial correlation present for all global and country interrupted time series [available as csv on Scholars Portal]. (XLSX) [file pgph.0000980.s005.xlsx]

## Sheet: ReadMe - S4 Data
Country
1 targeted closures	2 targeted closures	3 targeted closures	Total border closures
Algeria	Albania	Japan	Argentina
Andorra	Australia		Belgium
Azerbaijan	Austria		Bhutan
Bahrain	Bosnia and Herzegovina		Myanmar
Bangladesh	Brazil		Cameroon
Bolivia	Cambodia		Canada
Brunei	Finland		Central African Republic
Bulgaria	Malaysia		Chad
Burundi	Portugal		Chile
Belarus	Qatar		China
Sri Lanka	Romania		Colombia
Democratic Republic of Congo	Vietnam		Congo
Croatia	South Africa		Costa Rica
Czech Republic	Switzerland		Cuba
Denmark	Togo		Cyprus
Dominican Republic	United Arab Emirates		Dominica
Gabon			Ecuador
Georgia			Eritrea
Palestine			Estonia
Germany			France
Greece			Honduras
Guinea			Jordan
Guyana			Kenya
Haiti			Luxembourg
Hungary			Mauritania
Iceland			Mozambique
India			Nepal
Indonesia			Nigeria
Iraq			Norway
Israel			Paraguay
Italy			Peru
Cote d'Ivoire			Poland
Jamaica			Rwanda
South Korea			Saudi Arabia
Kuwait			Singapore
Laos			Slovakia
Lebanon			Swaziland
Latvia			Thailand
Lithuania			Trinidad and Tobago
Malawi			Tunisia
Mexico			Ukraine
Mongolia			Egypt
Morocco			Burkina Faso
Oman			Uruguay
Namibia			Zambia
Netherlands
New Zealand
Pakistan
Panama
Philippines
Senegal
Serbia
Seychelles
Slovenia
Spain
Sweden
Turkey
Macedonia
Russia
Tanzania
Timor Leste
United States

## Sheet: 1 Targeted closure
Type of intervention	Targeted	Targeted	Targeted	Targeted	Targeted	Targeted	Targeted	Targeted	Targeted	Targeted	Targeted	Targeted	Targeted	Targeted	Targeted	Targeted	Targeted	Targeted	Targeted	Targeted	Targeted	Targeted	Targeted	Targeted	Targeted	Targeted	Targeted	Targeted	Targeted	Targeted	Targeted	Targeted	Targeted	Targeted	Targeted	Targeted	Targeted	Targeted	Targeted	Targeted	Targeted	Targeted	Targeted	Targeted	Targeted	Targeted	Targeted	Targeted	Targeted
Country	Algeria	Andorra	Azerbaijan	Bahrain	Bangladesh	Bolivia	Brunei	Bulgaria	Burundi	Belarus	Sri Lanka	Democratic Republic of Congo	Croatia	Czech Republic	Denmark	Dominican Republic	Gabon	Georgia	Palestine	Germany	Greece	Guinea	Guyana	Haiti	Hungary	Iceland	India	Indonesia	Iraq	Israel	Italy	Cote d'Ivoire	Jamaica	South Korea	Kuwait	Laos	Lebanon	Latvia	Lithuania	Malawi	Mexico	Mongolia	Morocco	Oman	Namibia	Netherlands	New Zealand	Pakistan	Panama
Country code	12	20	31	48	50	68	96	100	108	112	144	180	191	203	208	214	266	268	275	276	300	324	328	332	348	352	356	360	368	376	380	384	388	410	414	418	422	428	440	454	484	496	504	512	516	528	554	586	591
Date	2020-03-13	2020-04-08	2020-04-16	2020-03-18	2020-03-14	2020-03-31	2020-03-25	2020-03-18	2020-04-17	2020-03-14	2020-03-14	2020-03-20	2020-05-28	2020-03-16	2020-03-11	2020-03-16	2020-03-20	2020-03-18	2020-03-26	2020-03-16	2020-03-14	2020-03-21	2020-03-18	2020-04-19	2020-03-09	2020-03-20	2020-03-15	2020-03-19	2020-03-17	2020-03-18	2020-05-18	2020-03-16	2020-03-21	2020-02-02	2020-03-07	2020-04-02	2020-03-11	2020-05-15	2020-05-11	2020-05-07	2020-03-21	2020-03-24	2020-03-13	2020-03-18	2020-03-24	2020-03-19	2020-03-16	2020-03-21	2020-03-25
Lags	1 lags	1 lags	1 lags	1 lags	2 lags	1 lags	1 lags	1 lags	1 lags	2 lags	2 lags	4 lags	2 lags	1 lags	6 lags	2 lags	4 lags	1 lags	2 lags	2 lags	4 lags	1 lags	3 lags	1 lags	1 lags	1 lags	1 lags	3 lags	1 lags	2 lags	2 lags	1 lags	1 lags	2 lags	10 lags	2 lags	1 lags	1 lags	2 lags	1 lags	10 lags	1 lags	1 lags	1 lags	1 lags	1 lags	3 lags	9 lags	1 lags
Time slope	-0.0286	-0.0830**	-0.0311***	0.0106	0.201**	-0.0354	-0.186*	-0.263**	0.0790**	-0.0235	0.0267**	-0.0807	-0.0168***	-0.0453*	-0.0591	0.228***	-0.0821	-0.0436*	0.0219	0.0328**	-0.0922	0.0326	0.0816	-0.00739	-0.0139	-0.103**	0.011	-0.108**	-0.0520***	-0.00472	-0.0335**	-0.0386	-0.0083	-0.0692**	0.0156	0.0572	-0.0461	-0.0221***	-0.0287***	3.86e-05	0.0148	-0.0803**	0.0845	0.027	-0.00632	-0.149***	0.134***	0.00952	-0.0922**
	0.0478	0.0376	0.00629	0.018	0.0944	0.0302	0.0938	0.121	0.0394	0.0443	0.0129	0.122	0.00418	0.027	0.218	0.085	0.0708	0.0233	0.028	0.0131	0.0683	0.0399	0.111	0.0156	0.089	0.0488	0.013	0.0508	0.0188	0.0174	0.0128	0.132	0.0427	0.0279	0.0573	0.052	0.0286	0.00532	0.0068	0.0136	0.0564	0.04	0.0729	0.0353	0.0306	0.0286	0.044	0.0701	0.0378
	-0.123	-0.158	-0.0436	-0.0251	0.0134	-0.0954	-0.372	-0.503	0.000157	-0.112	0.00112	-0.324	-0.0251	-0.099	-0.492	0.0596	-0.223	-0.0898	-0.0339	0.00681	-0.228	-0.0468	-0.139	-0.0386	-0.191	-0.2	-0.0148	-0.209	-0.0894	-0.0393	-0.0589	-0.302	-0.0932	-0.125	-0.0982	-0.0466	-0.103	-0.0327	-0.0422	-0.0271	-0.0971	-0.16	-0.0604	-0.0431	-0.0672	-0.206	0.047	-0.13	-0.167
	0.0662	-0.00834	-0.0186	0.0463	0.389	0.0247	0.000543	-0.0234	0.158	0.0646	0.0523	0.163	-0.00853	0.0084	0.373	0.397	0.0587	0.00255	0.0776	0.0587	0.0433	0.112	0.302	0.0238	0.163	-0.00632	0.0369	-0.00721	-0.0147	0.0298	-0.00804	0.225	0.0766	-0.014	0.129	0.161	0.0106	-0.0115	-0.0152	0.0272	0.127	-0.000716	0.229	0.0971	0.0546	-0.0922	0.222	0.149	-0.0171
Level change (1st intervention)	-0.215	-0.697	0.256	-0.293	-1.157	0.133	1.462**	0.254	-1.107	0.126	-1.876***	-0.677	1.394***	-1.274***	-2.222	-3.611***	0.423	-0.112	-0.673	-2.440***	-0.519	-0.0707	-1.434**	0.192	-0.683	-0.516	-0.723	-0.243	0.0305	-1.253**	0.770*	-0.439	0.287	1.32	0.501	-0.337	-0.51	0.346	0.539	0.198	-1.138	0.943**	-1.577*	-0.789	-0.149	0.144	-2.975***	-1.603	-0.359
	0.601	0.846	0.161	0.368	0.775	0.383	0.7	0.557	0.704	0.7	0.508	0.835	0.204	0.276	2.409	0.984	0.407	0.348	0.559	0.579	0.733	0.459	0.704	0.427	0.498	0.476	0.593	0.375	0.273	0.506	0.406	0.805	0.451	1.297	0.473	0.391	0.318	0.269	0.335	0.619	0.862	0.467	0.824	0.684	0.349	0.269	0.611	1.364	0.319
	-1.407	-2.377	-0.0649	-1.023	-2.698	-0.629	0.0707	-0.853	-2.515	-1.265	-2.881	-2.337	0.989	-1.823	-7.004	-5.566	-0.388	-0.803	-1.783	-3.586	-1.973	-0.985	-2.835	-0.659	-1.673	-1.46	-1.897	-0.987	-0.512	-2.256	-0.0342	-2.04	-0.61	-1.245	-0.438	-1.116	-1.14	-0.187	-0.125	-1.039	-2.851	0.0152	-3.214	-2.146	-0.843	-0.39	-4.188	-4.31	-0.994
	0.978	0.983	0.576	0.436	0.384	0.895	2.854	1.361	0.3	1.517	-0.871	0.983	1.8	-0.725	2.561	-1.657	1.234	0.58	0.438	-1.294	0.935	0.843	-0.0334	1.042	0.306	0.429	0.451	0.502	0.573	-0.25	1.575	1.161	1.183	3.886	1.44	0.443	0.121	0.879	1.203	1.436	0.574	1.871	0.0598	0.567	0.545	0.679	-1.762	1.104	0.275
Slope change (1st intervention)	0.0145	0.159**	0.0364***	-0.0131	-0.217**	0.0288	0.205**	0.264**	-0.0642	0.00424	-0.0273*	0.0772	-0.0316	0.0434	0.0536	-0.239***	0.0642	0.0395	-0.0156	-0.0366***	0.0942	-0.058	-0.0837	0.00265	-2.4e-05	0.126**	-0.0232*	0.104**	0.0568***	0.00496	0.0387**	0.0242	-0.00528	0.049	-0.0261	-0.044	0.0469	0.0371	0.0349	-0.00487	-0.0226	0.0779*	-0.0981	-0.032	0.0136	0.145***	-0.129***	-0.0107	0.0933**
	0.0479	0.0621	0.00682	0.0182	0.095	0.0303	0.0938	0.121	0.0455	0.045	0.0141	0.123	0.0258	0.0271	0.218	0.0862	0.0716	0.0239	0.029	0.0133	0.0682	0.0404	0.111	0.0196	0.0891	0.049	0.0135	0.0508	0.0192	0.0189	0.0153	0.133	0.0432	0.0319	0.0583	0.0524	0.0289	0.0242	0.0231	0.043	0.056	0.0422	0.0729	0.0355	0.0309	0.0288	0.0457	0.0702	0.0378
	-0.0807	0.0359	0.0229	-0.0492	-0.406	-0.0316	0.0182	0.0242	-0.155	-0.0851	-0.0553	-0.167	-0.0828	-0.0104	-0.379	-0.41	-0.0782	-0.00799	-0.0732	-0.0629	-0.0413	-0.138	-0.304	-0.0364	-0.177	0.0286	-0.05	0.00303	0.0188	-0.0325	0.00842	-0.239	-0.0912	-0.0141	-0.142	-0.149	-0.0104	-0.0111	-0.011	-0.0908	-0.134	-0.00603	-0.243	-0.102	-0.0478	0.0882	-0.22	-0.15	0.0181
	0.11	0.283	0.05	0.0231	-0.0282	0.0891	0.391	0.504	0.0268	0.0936	0.000677	0.322	0.0195	0.0972	0.487	-0.0677	0.207	0.087	0.042	-0.0102	0.23	0.0225	0.137	0.0417	0.177	0.223	0.00363	0.205	0.0948	0.0424	0.069	0.288	0.0806	0.112	0.0895	0.0604	0.104	0.0852	0.0807	0.0811	0.0885	0.162	0.0467	0.0384	0.0751	0.203	-0.0388	0.129	0.169
	2.571***	3.833***	2.388***	1.374***	1.605***	2.229***	3.319***	4.244***	1.368***	2.512***	1.801***	3.063***	2.087***	3.146***	4.377**	1.135	2.477***	2.485***	1.282***	1.793***	3.346***	2.037***	2.124***	1.789***	2.547***	3.427***	2.090***	3.727***	2.405***	2.502***	3.689***	2.710***	1.633***	2.478***	1.102**	1.326***	2.682***	2.228***	2.623***	1.745***	2.344***	2.546***	2.140***	1.651***	2.015***	4.518***	1.393**	2.668***	3.101***
Constant	0.616	1.256	0.214	0.363	0.372	0.449	1.174	1.113	0.258	0.523	0.191	0.921	0.268	0.356	1.775	0.703	0.366	0.388	0.307	0.408	0.876	0.171	0.572	0.29	0.382	0.803	0.175	0.691	0.333	0.307	1.051	0.656	0.337	0.332	0.474	0.324	0.457	0.25	0.337	0.29	0.881	0.474	0.34	0.377	0.2	0.515	0.571	0.912	0.487
	1.348	1.339	1.962	0.654	0.866	1.335	0.984	2.032	0.853	1.475	1.424	1.23	1.555	2.44	0.852	-0.262	1.75	1.714	0.673	0.985	1.607	1.697	0.985	1.21	1.788	1.833	1.743	2.354	1.745	1.892	1.608	1.405	0.964	1.821	0.162	0.678	1.775	1.731	1.954	1.165	0.595	1.603	1.465	0.902	1.616	3.495	0.259	0.857	2.132
	3.793	6.328	2.814	2.094	2.344	3.123	5.654	6.456	1.883	3.55	2.178	4.896	2.619	3.852	7.901	2.532	3.205	3.255	1.891	2.601	5.085	2.377	3.262	2.368	3.307	5.021	2.436	5.099	3.065	3.111	5.77	4.015	2.303	3.135	2.042	1.973	3.589	2.725	3.293	2.325	4.092	3.49	2.816	2.399	2.413	5.54	2.527	4.479	4.07
Observations	101	95	96	102	89	86	88	89	66	98	130	86	101	96	99	96	83	100	92	130	100	84	85	77	93	98	127	95	102	105	126	86	86	135	102	73	105	95	98	64	98	87	95	102	83	99	98	100	87
[truncated: 13 more columns]

## Sheet: 2 Targeted closures
Type of intervention	Targeted	Targeted	Targeted	Targeted	Targeted	Targeted	Targeted	Targeted	Targeted	Targeted	Targeted	Targeted	Targeted	Targeted	Targeted	Targeted
Country	Albania	Australia	Austria	Bosnia and Herzegovina	Brazil	Cambodia	Finland	Malaysia	Portugal	Qatar	Romania	Vietnam	South Africa	Switzerland	Togo	United Arab Emirates
Country code	8	36	40	70	76	116	246	458	620	634	642	704	710	756	768	784
Intervention date #1	2020-03-15	2020-02-01	2020-03-09	2020-03-15	2020-03-19	2020-03-17	2020-02-06	2020-01-30	2020-03-10	2020-03-09	2020-03-09	2020-02-01	2020-03-18	2020-03-13	2020-03-17	2020-02-24
Intervention date #2	2020-03-23	2020-03-20	2020-04-03	2020-03-24	2020-03-27	2020-04-11	2020-03-19	2020-04-15	2020-03-18	2020-03-17	2020-03-21	2020-03-22	2020-03-26	2020-03-29	2020-03-25	2020-03-25
Lags	1 lags	1 lags	1 lags	1 lags	7 lags	1 lags	1 lags	2 lags	1 lags	4 lags	9 lags	1 lags	3 lags	3 lags	1 lags	1 lags
Time slope	-0.277***	-0.0934***	0.00458	0.0966	0.0121	0.0165	0.0422***	-0.0254	0.0947	0.478	0.160***	-0.00293	-0.0620**	-0.125***	0.233*	0.0356*
	0.0901	0.033	0.0405	0.0691	0.0279	0.0112	0.0042	0.0764	0.101	0.551	0.0251	0.0611	0.0283	0.0265	0.118	0.0181
	-0.456	-0.159	-0.0759	-0.0408	-0.0432	-0.00557	0.0339	-0.177	-0.106	-0.615	0.11	-0.124	-0.118	-0.178	-0.00272	-0.000339
	-0.0979	-0.0281	0.0851	0.234	0.0675	0.0387	0.0505	0.126	0.295	1.572	0.21	0.118	-0.0058	-0.0725	0.468	0.0715
Level change (1st intervention)	2.116***	0.956**	-0.801**	-1.741**	-2.088***	-2.187***	0.187	0.876	-1.006	-7.983	-2.537***	-0.146	0.840***	0.499	-3.770***	-0.827*
	0.665	0.371	0.322	0.773	0.497	0.474	0.161	0.584	0.785	5.179	0.244	0.59	0.239	0.56	1.312	0.475
	0.792	0.221	-1.44	-3.277	-3.076	-3.125	-0.131	-0.28	-2.565	-18.27	-3.022	-1.313	0.365	-0.612	-6.379	-1.767
	3.439	1.691	-0.162	-0.205	-1.1	-1.25	0.505	2.032	0.553	2.305	-2.052	1.021	1.315	1.611	-1.16	0.113
Slope change (1st intervention)	0.137	0.108***	-0.0891**	-0.0766	0.142***	0.0125	-0.0475***	0.00671	-0.177	-0.513	-0.0747*	0.00548	-0.431***	0.0139	-0.144	-0.0218
	0.116	0.0337	0.0413	0.0881	0.0426	0.0163	0.0154	0.0763	0.122	0.536	0.0388	0.0617	0.0559	0.0404	0.129	0.0262
	-0.0931	0.0418	-0.171	-0.252	0.0577	-0.0198	-0.078	-0.144	-0.418	-1.577	-0.152	-0.117	-0.542	-0.0664	-0.4	-0.0736
	0.368	0.175	-0.00707	0.0986	0.227	0.0448	-0.017	0.158	0.0647	0.551	0.0024	0.127	-0.319	0.0941	0.113	0.03
Level change (2nd intervention)	-0.216	-1.975***	0.371**	-0.648*	-0.847***	0.675***	-1.105**	-0.118	-1.043***	1.538***	-1.325***	-1.042**	1.810***	0.211	0.111	-0.441
	0.437	0.313	0.145	0.334	0.22	0.205	0.514	0.257	0.34	0.372	0.292	0.419	0.323	0.271	0.414	0.444
	-1.086	-2.595	0.0831	-1.313	-1.283	0.269	-2.122	-0.627	-1.718	0.798	-1.905	-1.871	1.168	-0.327	-0.713	-1.32
	0.653	-1.355	0.658	0.0163	-0.41	1.081	-0.0884	0.39	-0.368	2.278	-0.746	-0.213	2.452	0.75	0.934	0.437
Slope change (2nd intervention)	0.142	-0.0111	0.0927***	-0.0225	-0.159***	-0.0257*	-0.000752	0.0261***	0.0785	0.021	-0.0917***	0.0125	0.496***	0.115***	-0.0963	-0.027
	0.0903	0.00885	0.00881	0.0593	0.0473	0.0135	0.0149	0.00991	0.0673	0.0305	0.0256	0.0103	0.0444	0.0325	0.0585	0.0194
	-0.0374	-0.0287	0.0752	-0.14	-0.253	-0.0523	-0.0303	0.00651	-0.0551	-0.0397	-0.143	-0.00781	0.407	0.0506	-0.213	-0.0653
	0.322	0.00637	0.11	0.0953	-0.065	0.000968	0.0288	0.0457	0.212	0.0816	-0.0408	0.0328	0.584	0.18	0.02	0.0114
Constant	2.729***	1.861***	3.096***	2.060***	2.840***	1.945***	1.861***	1.747***	2.851***	2.854	1.700***	2.087***	3.437***	4.203***	1.350***	1.472***
	0.474	0.124	0.415	0.335	0.417	0.17	0.0232	0.265	0.639	2.594	0.163	0.394	0.301	0.233	0.434	0.197
	1.785	1.616	2.272	1.394	2.013	1.609	1.815	1.223	1.581	-2.299	1.376	1.307	2.838	3.74	0.486	1.082
	3.673	2.106	3.92	2.725	3.668	2.281	1.907	2.272	4.121	8.008	2.023	2.867	4.036	4.665	2.213	1.863
Observations	88	131	101	92	100	130	128	132	95	97	100	134	92	101	91	128

## Sheet: 3 Targeted closures
Type of intervention	Targeted
Country	Japan
Country code	392
Intervention date #1	2020-02-01
Intervention date #2	2020-04-03
Intervention date #3	2020-05-27
Lags	1 lags
Time slope	-0.160***
	0.0401
	-0.24
	-0.0812
Level change (1st intervention)	1.254**
	0.569
	0.128
	2.381
Slope change (1st intervention)	0.149***
	0.0414
	0.0666
	0.231
Level change (2nd intervention)	-0.151
	0.297
	-0.738
	0.436
Slope change (2nd intervention)	0.00311
	0.0122
	-0.0211
	0.0273
Level change (3rd intervention)	0.459***
	0.162
	0.139
	0.779
Slope change (3rd intervention)	-0.0132
	0.0205
	-0.0537
	0.0274
Constant	2.837***
	0.327
	2.189
	3.485
Observations	135

## Sheet: Total closures
Intervention	Total	Total	Total	Total	Total	Total	Total	Total	Total	Total	Total	Total	Total	Total	Total	Total	Total	Total	Total	Total	Total	Total	Total	Total	Total	Total	Total	Total	Total	Total	Total	Total	Total	Total	Total	Total	Total	Total	Total	Total	Total	Total	Total	Total	Total
Country name	Argentina	Belgium	Bhutan	Myanmar	Cameroon	Canada	Central African Republic	Chad	Chile	China	Colombia	Congo	Costa Rica	Cuba	Cyprus	Dominica	Ecuador	Eritrea	Estonia	France	Honduras	Jordan	Kenya	Luxembourg	Mauritania	Mozambique	Nepal	Nigeria	Norway	Paraguay	Peru	Poland	Rwanda	Saudi Arabia	Singapore	Slovakia	Swaziland	Thailand	Trinidad and Tobago	Tunisia	Ukraine	Egypt	Burkina Faso	Uruguay	Zambia
Country code	32	56	64	104	120	124	140	148	152	156	170	178	188	192	196	212	218	232	233	250	340	400	404	442	478	508	524	566	578	600	604	616	646	682	702	703	748	764	780	788	804	818	854	858	894
Date	2020-03-16	2020-03-20	2020-03-25	2020-03-31	2020-03-18	2020-03-18	2020-03-26	2020-04-13	2020-03-18	2020-03-26	2020-03-23	2020-03-21	2020-03-18	2020-04-02	2020-03-15	2020-03-28	2020-03-15	2020-03-25	2020-03-17	2020-03-17	2020-03-16	2020-03-17	2020-03-17	2020-03-18	2020-03-23	2020-05-29	2020-03-22	2020-03-23	2020-03-15	2020-03-18	2020-03-16	2020-03-15	2020-03-21	2020-03-15	2020-03-23	2020-03-13	2020-03-27	2020-03-25	2020-03-23	2020-03-16	2020-03-16	2020-03-19	2020-03-21	2020-03-24	2020-03-27
Lags	1	2	2	1	1	1	1	9	1	2	1	3	1	1	2	1	1	2	1	2	1	5	1	3	2	1	1	2	1	1	2	2	1	1	2	1	1	2	3	2	1	2	1	1	1
VARIABLES	1 lags	2 lags	2 lags	1 lags	1 lags	1 lags	1 lags	9 lags	1 lags	2 lags	1 lags	3 lags	1 lags	1 lags	2 lags	1 lags	1 lags	2 lags	1 lags	2 lags	1 lags	5 lags	1 lags	3 lags	2 lags	1 lags	1 lags	2 lags	1 lags	1 lags	2 lags	2 lags	1 lags	1 lags	2 lags	1 lags	1 lags	2 lags	3 lags	2 lags	1 lags	2 lags	1 lags	1 lags	1 lags
Time slope	-0.0435	0.00529	0.0133	-0.123***	0.129***	0.0190***	-0.0132	-0.00986	-0.0269	-0.0213*	-0.137***	-0.124***	-0.022	-0.0624*	-0.340***	-0.287**	0.425***	-0.171***	-0.0604	0.0179	0.027	0.0672	0.142***	0.0422	0.0559**	-0.00413	0.00503***	0.0181	-0.158***	-0.00769	-0.0558	-0.131***	-0.132**	-0.0454	-0.00138	-0.247***	-0.0771**	0.0142*	-0.334**	-0.0259	0.159***	-0.0188	-0.145	-0.358***	-0.193*
	0.0825	0.0145	0.00868	0.0174	0.0326	0.00511	0.0268	0.0147	0.0443	0.011	0.0259	0.0228	0.0439	0.0329	0.0589	0.128	0.0981	0.057	0.0676	0.0128	0.0937	0.137	0.0367	0.0713	0.0269	0.00635	0.00151	0.0268	0.0319	0.0548	0.0773	0.0189	0.0585	0.0397	0.00433	0.0837	0.0378	0.00846	0.142	0.0396	0.0426	0.0177	0.104	0.128	0.116
	-0.207	-0.0235	-0.00398	-0.158	0.0647	0.00892	-0.0666	-0.0391	-0.115	-0.043	-0.188	-0.169	-0.109	-0.128	-0.457	-0.543	0.23	-0.284	-0.195	-0.00746	-0.159	-0.205	0.0686	-0.0995	0.00227	-0.0168	0.00204	-0.0351	-0.221	-0.117	-0.209	-0.169	-0.249	-0.124	-0.00995	-0.413	-0.152	-0.00252	-0.616	-0.105	0.0747	-0.0539	-0.352	-0.612	-0.424
	0.12	0.034	0.0305	-0.0881	0.194	0.0291	0.0403	0.0194	0.0612	0.000332	-0.0854	-0.0784	0.0653	0.00306	-0.223	-0.0317	0.62	-0.0571	0.0738	0.0433	0.214	0.339	0.215	0.184	0.11	0.00852	0.00803	0.0713	-0.0944	0.101	0.0978	-0.0936	-0.0156	0.0335	0.00718	-0.0805	-0.00195	0.031	-0.0522	0.0528	0.244	0.0162	0.0614	-0.103	0.0376
Level change (1st intervention)	-0.882	-1.571**	-0.129	0.960**	-2.120***	-1.258***	0.572	0.318	-1.259**	0.308	0.102	0.932*	-1.219***	-0.291	0.333	1.688***	-5.264***	-0.574*	-1.176	-1.952***	-1.092**	-2.789	-1.278***	-2.950***	-0.376	-0.091	-0.447**	-1.092*	0.0919	-0.402	-0.751	-0.600***	-0.319	-0.875	0.0873	-0.479	0.813**	-1.863***	0.779	-0.990*	-2.172***	-0.668	-0.695	1.356*	0.729
	0.646	0.655	0.199	0.438	0.497	0.216	0.407	0.487	0.528	0.396	0.289	0.555	0.457	0.32	0.342	0.602	1.135	0.33	1.323	0.673	0.531	1.855	0.279	1.028	0.287	0.348	0.22	0.613	0.411	0.398	0.668	0.187	0.44	0.572	0.24	0.491	0.376	0.424	0.732	0.539	0.565	0.554	0.544	0.779	0.676
	-2.164	-2.868	-0.524	0.0845	-3.109	-1.685	-0.238	-0.652	-2.307	-0.475	-0.472	-0.172	-2.128	-0.929	-0.347	0.488	-7.519	-1.233	-3.802	-3.284	-2.148	-6.475	-1.834	-4.991	-0.948	-0.785	-0.882	-2.309	-0.724	-1.193	-2.078	-0.972	-1.195	-2.011	-0.388	-1.454	0.0638	-2.702	-0.677	-2.061	-3.295	-1.767	-1.778	-0.195	-0.617
	0.401	-0.273	0.266	1.835	-1.132	-0.832	1.382	1.287	-0.211	1.09	0.675	2.036	-0.311	0.346	1.013	2.888	-3.009	0.0844	1.451	-0.62	-0.0355	0.896	-0.722	-0.909	0.195	0.604	-0.0113	0.124	0.908	0.389	0.576	-0.229	0.556	0.261	0.562	0.497	1.562	-1.023	2.236	0.0805	-1.048	0.431	0.387	2.906	2.075
Slope change (1st intervention)	0.0402	-0.0141	-0.0180*	0.116***	-0.137***	-0.0303***	-0.000188	-0.0235	0.0237	0.0285**	0.135***	0.105***	0.0293	0.0633*	0.340***	0.295**	-0.437***	0.189***	0.0628	-0.0197	-0.036	-0.0621	-0.147***	-0.0399	-0.0552*	-0.0162	-0.00850*	-0.0258	0.157***	0.00242	0.0442	0.124***	0.137**	0.0369	-0.0114**	0.243***	0.0608	-0.000738	0.356**	0.0238	-0.177***	0.0166	0.149	0.362***	0.185
	0.083	0.0147	0.0106	0.0204	0.0331	0.00563	0.0282	0.022	0.0442	0.0116	0.026	0.0266	0.0439	0.0332	0.0593	0.128	0.0979	0.0573	0.0678	0.0142	0.0941	0.136	0.0368	0.0707	0.0281	0.0762	0.00487	0.0268	0.0321	0.0549	0.0777	0.0192	0.0585	0.0398	0.00575	0.0838	0.0382	0.00993	0.142	0.0403	0.043	0.0178	0.104	0.128	0.117
	-0.125	-0.0432	-0.0391	0.0752	-0.203	-0.0414	-0.0562	-0.0674	-0.0642	0.00552	0.0832	0.0521	-0.0579	-0.00274	0.222	0.0393	-0.631	0.0745	-0.0718	-0.0479	-0.223	-0.332	-0.22	-0.18	-0.111	-0.168	-0.0181	-0.0791	0.0937	-0.107	-0.11	0.0861	0.0203	-0.0421	-0.0228	0.0769	-0.0153	-0.0204	0.0744	-0.0564	-0.262	-0.0187	-0.058	0.108	-0.0474
	0.205	0.0151	0.00314	0.156	-0.0711	-0.0191	0.0559	0.0204	0.112	0.0515	0.187	0.158	0.116	0.129	0.458	0.551	-0.242	0.303	0.197	0.00844	0.151	0.208	-0.0739	0.1	0.000693	0.136	0.00113	0.0275	0.221	0.112	0.199	0.162	0.253	0.116	-5.26e-05	0.41	0.137	0.0189	0.638	0.104	-0.0912	0.0518	0.356	0.617	0.417
Constant	2.970***	2.585***	2.016***	1.599***	1.811***	1.716***	2.053***	2.127***	3.142***	1.872***	3.953***	2.419***	2.429***	2.794***	3.878***	2.764***	-0.124	3.063***	3.507***	2.077***	2.583***	2.640***	1.895***	2.874***	1.854***	1.830***	2.092***	2.174***	4.156***	2.084***	3.285***	3.854***	2.770***	3.218***	1.638***	4.164***	2.524***	1.443***	4.225***	2.636***	1.631***	2.715***	3.702***	4.560***	3.361***
	0.779	0.367	0.092	0.0628	0.324	0.138	0.259	0.157	0.452	0.448	0.327	0.129	0.369	0.542	0.331	0.716	0.828	0.205	0.857	0.389	0.37	0.983	0.171	0.769	0.18	0.271	0.0441	0.236	0.456	0.454	0.526	0.168	0.272	0.423	0.179	0.57	0.386	0.22	1.242	0.315	0.182	0.448	0.978	1.17	0.999
	1.423	1.857	1.833	1.474	1.166	1.443	1.537	1.813	2.244	0.986	3.303	2.162	1.695	1.715	3.22	1.335	-1.769	2.653	1.806	1.306	1.847	0.687	1.555	1.346	1.495	1.289	2.005	1.705	3.251	1.181	2.239	3.52	2.23	2.379	1.285	3.031	1.755	1.008	1.752	2.011	1.268	1.826	1.757	2.232	1.372
	4.517	3.312	2.198	1.725	2.455	1.989	2.57	2.44	4.039	2.759	4.602	2.676	3.163	3.873	4.537	4.193	1.521	3.472	5.208	2.848	3.319	4.594	2.235	4.402	2.212	2.372	2.18	2.643	5.061	2.987	4.33	4.189	3.311	4.057	1.991	5.296	3.294	1.878	6.697	3.261	1.993	3.604	5.647	6.887	5.351
Observations	94	122	91	70	91	131	82	78	94	135	91	82	91	85	88	75	96	76	99	133	86	94	84	97	83	75	132	98	100	89	91	93	83	95	134	91	83	135	83	93	94	112	87	84	79

## Sheet: Dickey-Fuller tests
Z-score	P-value	Country code	Country
-4.027	0.0001	4	Afghanistan
-4.995	0	8	Albania
-3.029	0.0016	12	Algeria
-6.042	0	20	Andorra
-3.679	0.0002	24	Angola
-3.341	0.0006	31	Azerbaijan
-4.284	0	32	Argentina
-3.229	0.0008	36	Australia
-2.504	0.007	40	Austria
-4.697	0	48	Bahrain
-1.794	0.0381	50	Bangladesh
-2.082	0.0201	51	Armenia
-2.297	0.0117	56	Belgium
-3.261	0.0008	64	Bhutan
-4.526	0	68	Bolivia
-3.253	0.0008	70	Bosnia and Herzegovina
-3.498	0.0004	72	Botswana
-4.333	0	76	Brazil
-2.251	0.0137	84	Belize
-9.251	0	96	Brunei
-3.039	0.0016	100	Bulgaria
-3.238	0.0009	104	Myanmar
-3.951	0.0001	108	Burundi
-3.558	0.0003	112	Belarus
-4.501	0	116	Cambodia
-3.903	0.0001	120	Cameroon
-2.988	0.0017	124	Canada
-5.024	0	140	Central African Republic
-2.477	0.0073	144	Sri Lanka
-3.873	0.0001	148	Chad
-2.693	0.0042	152	Chile
-4.099	0	156	China
-2.595	0.0055	170	Colombia
-4.874	0	178	Congo
-3.506	0	180	Democratic Republic of Congo
-3.803	0.0001	188	Costa Rica
-2.542	0.0063	191	Croatia
-2.157	0.017	192	Cuba
-4.099	0	196	Cyprus
-3.177	0.001	203	Czech Republic
-4.319	0	204	Benin
-3.087	0.0013	208	Denmark
-4.562	0	212	Dominica
-2.412	0.0089	214	Dominican Republic
-3.801	0.0001	218	Ecuador
-3.113	0.0013	222	El Salvador
-4.406	0	226	Equatorial Guinea
-3.747	0.0002	231	Ethiopia
-3.208	0.001	232	Eritrea
-3.904	0.0001	233	Estonia
-3.32	0.0006	246	Finland
-3.458	0.0004	250	France
-2.901	0.0024	262	Djibouti
-4.055	0.0001	266	Gabon
-3.411	0.0005	268	Georgia
-3.721	0.0002	270	Gambia
-3.274	0.0008	275	Palestine
-3.475	0.0004	276	Germany
-4.159	0	288	Ghana
-3.868	0.0001	300	Greece
-4.279	0	320	Guatemala
-3.142	0.0012	324	Guinea
-4.881	0	328	Guyana
-4.258	0	332	Haiti
-3.278	0.0008	340	Honduras
-3.061	0.0015	348	Hungary
-3.33	0.0006	352	Iceland
-5.247	0	356	India
-2.989	0.0018	360	Indonesia
-3.73	0.0002	364	Iran
-3.873	0.0001	368	Iraq
-3.378	0.0005	372	Ireland
-3.014	0.0016	376	Israel
-3.374	0.0005	380	Italy
-3.85	0.0001	384	Cote d'Ivoire
-4.215	0	388	Jamaica
-3.903	0.0001	392	Japan
-4.973	0	398	Kazakhstan
-2.387	0.0095	400	Jordan
-3.147	0.0012	404	Kenya
-4.041	0	410	South Korea
-4.696	0	414	Kuwait
-4.403	0	417	Kyrgyzstan
-2.012	0.024	418	Laos
-3.463	0.004	422	Lebanon
-1.909	0.0353	426	Lesotho
-2.853	0.0027	428	Latvia
-3.384	0.0006	430	Liberia
-3.631	0.0003	434	Libya
-2.472	0.0076	440	Lithuania
-2.219	0.0144	442	Luxembourg
-4.719	0	450	Madagascar
-3.469	0.0005	454	Malawi
-3.46	0.0004	458	Malaysia
-5.153	0	466	Mali
-2.283	0.0125	478	Mauritania
-4.572	0	480	Mauritius
-2.685	0.0043	484	Mexico
-3.745	0.0002	492	Monaco
-5.451	0	496	Mongolia
-3.143	0.0011	498	Moldova
-2.407	0.009	504	Morocco
-4.13	0	508	Mozambique
-3.694	0.0002	512	Oman
-2.998	0.0018	516	Namibia
-5.353	0	524	Nepal
-3.918	0.0001	528	Netherlands
-2.089	0.0197	554	New Zealand
-6.851	0	558	Nicaragua
-2.556	0.0063	562	Niger
-2.577	0.0058	566	Nigeria
-4.475	0	578	Norway
-3.315	0.0006	586	Pakistan
-5.253	0	591	Panama
-3.817	0.0001	598	Papua New Guinea
-3.668	0.0002	600	Paraguay
-3.473	0.0004	604	Peru
-2.569	0.0057	608	Philippines
-3.724	0.0002	616	Poland
-2.987	0.0018	620	Portugal
-4.636	0	624	Guinea-Bissau
-2.469	0.008	626	Timor Leste
-6.616	0	634	Qatar
-2.651	0.0047	642	Romania
-3.793	0.0001	646	Rwanda
-4.717	0	674	San Marino
-3.518	0.003	682	Saudi Arabia
-3.614	0.0002	686	Senegal
-2.268	0.013	690	Seychelles
-2.974	0.0021	694	Sierra Leone
-3.697	0.0002	702	Singapore
-3.116	0.0012	703	Slovakia
-4.973	0	704	Vietnam
-2.163	0.0166	705	Slovenia
-3.355	0.0006	706	Somalia
-2.474	0.0076	710	South Africa
-4.737	0	716	Zimbabwe
-2.508	0.0067	724	Spain
-4.236	0	736	Sudan
-3.372	0.0006	740	Suriname
-3.61	0.0003	748	Swaziland
-3.856	0.0001	752	Sweden
-3.902	0.0001	756	Switzerland
-2.996	0.0019	760	Syria
-11.861	0	762	Tajikistan
-3.477	0.0003	764	Thailand
-3.424	0.0005	768	Togo
-4.309	0	780	Trinidad and Tobago
-4.788	0	784	United Arab Emirates
-3.071	0.0014	788	Tunisia
-1.665	0.0498	792	Turkey
-4.02	0.0001	800	Uganda
-2.752	0.0036	804	Ukraine
-2.471	0.0076	807	Macedonia
-3.351	0.0005	810	Russia
-4.084	0	818	Egypt
-2.953	0.0019	826	United Kingdom
-4.022	0.0001	835	Tanzania
-5.07	0	840	United States
-3.422	0.0005	854	Burkina Faso
-8.295	0	858	Uruguay
-3.916	0.0001	860	Uzbekistan
-3.803	0.0001	862	Venezuela
-2.478	0.0082	887	Yemen
-2.527	0.0066	890	Serbia
-3.222	0.0009	894	Zambia
